# Supplementary material for: Barcoding a Quantified Food Web: Crypsis, Concepts, Ecology and Hypotheses
Source: PLoS One. 2011 Jul 6;6(7):e14424. doi: 10.1371/journal.pone.0014424 (PMC3130735; doi:10.1371/journal.pone.0014424)
Supplement: Table S1 — All specimen information (collection locality, date, host information), BOLD and GenBank accessions for all specimens and all genetic markers. (XLS) [file pone.0014424.s002.xls]

## Sheet: SI Table 1
SI Table 1: All specimen information (collection locality, date, host information), BOLD and GenBank accessions for all specimens and all genetic markers.
									COI-5P			28S-D2			ITS			ITS2
Identification	Sample ID	Museum ID	Processid	Institution Storing	Country/Ocean	State/Province	GPS	Images	GenBank	Trace	COI-5P Seq. Length	GenBank	Trace	28S-D2 Seq. Length	GenBank	Trace	ITS Seq. Length	GenBank	Trace	ITS2 Seq. Length	Sample ID	Phylum	Class	Order	Family	Subfamily	Genus	Species	Identifier	Identifier email	Sex	Reproduction	Life Stage	Extra Info	Notes	Voucher Type	Tissue Type	Collectors	Date Collected	Continent	Country/Ocean	Province	Region	Sector	Exact Site	Lat	Lon	Elev
Apanteles fumiferanae	EE-8-85 P1		ASSPP001-08	Atlantic Forestry Centre, Canadian Forest Service	Canada	New Brunswick	Yes	1	HQ106507	3	610		1			1					EE-8-85 P1	Arthropoda	Insecta	Hymenoptera	Braconidae	Microgastrinae	Apanteles	Apanteles fumiferanae	Eldon S. Eveleigh	eeveleig@nrcan.gc.ca	M	S	A	Choristoneura fumiferana				E.Eveleigh, P. McCarthy, S. Pollock	09-Mar-1985		Canada	New Brunswick	Sunbury	Acadia Research Forest	Site composition: 98% balsam fir (Abies balsamea (L.) Mill.), 1% red spruce (Picea rubens Sarg.), 1% red maple (Acer rubrum L.)	45.999	-66.263	58
Apanteles fumiferanae	EE-95-85 P1		ASSPP002-08	Atlantic Forestry Centre, Canadian Forest Service	Canada	New Brunswick	Yes	1	HQ106508	3	631		1			1					EE-95-85 P1	Arthropoda	Insecta	Hymenoptera	Braconidae	Microgastrinae	Apanteles	Apanteles fumiferanae	Eldon S. Eveleigh	eeveleig@nrcan.gc.ca	F	S	A	Choristoneura fumiferana				E.Eveleigh, P. McCarthy, S. Pollock	10-Mar-1985		Canada	New Brunswick	Sunbury	Acadia Research Forest	Site composition: 98% balsam fir (Abies balsamea (L.) Mill.), 1% red spruce (Picea rubens Sarg.), 1% red maple (Acer rubrum L.)	45.999	-66.263	58
Apanteles fumiferanae	EE-132-85 P1		ASSPP003-08	Atlantic Forestry Centre, Canadian Forest Service	Canada	New Brunswick	Yes	1	HQ106509	3	632	HQ025172	1	801		1					EE-132-85 P1	Arthropoda	Insecta	Hymenoptera	Braconidae	Microgastrinae	Apanteles	Apanteles fumiferanae	Eldon S. Eveleigh	eeveleig@nrcan.gc.ca	F	S	A	Choristoneura fumiferana				E.Eveleigh, P. McCarthy, S. Pollock	10-Mar-1985		Canada	New Brunswick	Sunbury	Acadia Research Forest	Site composition: 98% balsam fir (Abies balsamea (L.) Mill.), 1% red spruce (Picea rubens Sarg.), 1% red maple (Acer rubrum L.)	45.999	-66.263	58
Apanteles fumiferanae	EE-341-85 P1		ASSPP004-08	Atlantic Forestry Centre, Canadian Forest Service	Canada	New Brunswick	Yes	1	HQ106510	3	632		1			1					EE-341-85 P1	Arthropoda	Insecta	Hymenoptera	Braconidae	Microgastrinae	Apanteles	Apanteles fumiferanae	Eldon S. Eveleigh	eeveleig@nrcan.gc.ca	M	S	A	Choristoneura fumiferana				E.Eveleigh, P. McCarthy, S. Pollock	11-Mar-1985		Canada	New Brunswick	Sunbury	Acadia Research Forest	Site composition: 98% balsam fir (Abies balsamea (L.) Mill.), 1% red spruce (Picea rubens Sarg.), 1% red maple (Acer rubrum L.)	45.999	-66.263	58
Apanteles fumiferanae	EE-415-85 P1		ASSPP005-08	Atlantic Forestry Centre, Canadian Forest Service	Canada	New Brunswick	Yes	1	HQ106511	3	632	HQ025173	1	803		1					EE-415-85 P1	Arthropoda	Insecta	Hymenoptera	Braconidae	Microgastrinae	Apanteles	Apanteles fumiferanae	Eldon S. Eveleigh	eeveleig@nrcan.gc.ca	M	S	A	Choristoneura fumiferana				E.Eveleigh, P. McCarthy, S. Pollock	11-Mar-1985		Canada	New Brunswick	Sunbury	Acadia Research Forest	Site composition: 98% balsam fir (Abies balsamea (L.) Mill.), 1% red spruce (Picea rubens Sarg.), 1% red maple (Acer rubrum L.)	45.999	-66.263	58
Apanteles fumiferanae	EE-467-85 P1		ASSPP006-08	Atlantic Forestry Centre, Canadian Forest Service	Canada	New Brunswick	Yes	1	HQ106512	3	598		1			1					EE-467-85 P1	Arthropoda	Insecta	Hymenoptera	Braconidae	Microgastrinae	Apanteles	Apanteles fumiferanae	Eldon S. Eveleigh	eeveleig@nrcan.gc.ca	M	S	A	Choristoneura fumiferana				E.Eveleigh, P. McCarthy, S. Pollock	11-Mar-1985		Canada	New Brunswick	Sunbury	Acadia Research Forest	Site composition: 98% balsam fir (Abies balsamea (L.) Mill.), 1% red spruce (Picea rubens Sarg.), 1% red maple (Acer rubrum L.)	45.999	-66.263	58
Apanteles fumiferanae	EE-1036-85 P1		ASSPP007-08	Atlantic Forestry Centre, Canadian Forest Service	Canada	New Brunswick	Yes	1	HQ106513	3	632		1			1					EE-1036-85 P1	Arthropoda	Insecta	Hymenoptera	Braconidae	Microgastrinae	Apanteles	Apanteles fumiferanae	Eldon S. Eveleigh	eeveleig@nrcan.gc.ca	M	S	A	Choristoneura fumiferana				E.Eveleigh, P. McCarthy, S. Pollock	11-Mar-1985		Canada	New Brunswick	Sunbury	Acadia Research Forest	Site composition: 98% balsam fir (Abies balsamea (L.) Mill.), 1% red spruce (Picea rubens Sarg.), 1% red maple (Acer rubrum L.)	45.999	-66.263	58
Apanteles fumiferanae	EE-1095-85 P1		ASSPP008-08	Atlantic Forestry Centre, Canadian Forest Service	Canada	New Brunswick	Yes	1	HQ106514	3	632		1			1					EE-1095-85 P1	Arthropoda	Insecta	Hymenoptera	Braconidae	Microgastrinae	Apanteles	Apanteles fumiferanae	Eldon S. Eveleigh	eeveleig@nrcan.gc.ca	F	S	A	Choristoneura fumiferana				E.Eveleigh, P. McCarthy, S. Pollock	12-Mar-1985		Canada	New Brunswick	Sunbury	Acadia Research Forest	Site composition: 98% balsam fir (Abies balsamea (L.) Mill.), 1% red spruce (Picea rubens Sarg.), 1% red maple (Acer rubrum L.)	45.999	-66.263	58
Apanteles fumiferanae	EE-1099-85 P1		ASSPP009-08	Atlantic Forestry Centre, Canadian Forest Service	Canada	New Brunswick	Yes	1	HQ106515	3	632		1			1					EE-1099-85 P1	Arthropoda	Insecta	Hymenoptera	Braconidae	Microgastrinae	Apanteles	Apanteles fumiferanae	Eldon S. Eveleigh	eeveleig@nrcan.gc.ca	F	S	A	Choristoneura fumiferana				E.Eveleigh, P. McCarthy, S. Pollock	12-Mar-1985		Canada	New Brunswick	Sunbury	Acadia Research Forest	Site composition: 98% balsam fir (Abies balsamea (L.) Mill.), 1% red spruce (Picea rubens Sarg.), 1% red maple (Acer rubrum L.)	45.999	-66.263	58
Apanteles fumiferanae	EE-8908-85 P1		ASSPP010-08	Atlantic Forestry Centre, Canadian Forest Service	Canada	New Brunswick	Yes	1	HQ106516	3	632	HQ025174	1	799		1					EE-8908-85 P1	Arthropoda	Insecta	Hymenoptera	Braconidae	Microgastrinae	Apanteles	Apanteles fumiferanae	Eldon S. Eveleigh	eeveleig@nrcan.gc.ca	M	S	A	Choristoneura fumiferana				E.Eveleigh, P. McCarthy, S. Pollock	10-May-1985		Canada	New Brunswick	Sunbury	Acadia Research Forest	Site composition: 98% balsam fir (Abies balsamea (L.) Mill.), 1% red spruce (Picea rubens Sarg.), 1% red maple (Acer rubrum L.)	45.999	-66.263	58
Apanteles fumiferanae	EE-4684-85 P1		ASSPP011-08	Atlantic Forestry Centre, Canadian Forest Service	Canada	New Brunswick	Yes	1	HQ106517	3	632		1			1					EE-4684-85 P1	Arthropoda	Insecta	Hymenoptera	Braconidae	Microgastrinae	Apanteles	Apanteles fumiferanae	Eldon S. Eveleigh	eeveleig@nrcan.gc.ca	F	S	A	Coleotechnites piceaella				E.Eveleigh, P. McCarthy, S. Pollock	02-Apr-1985		Canada	New Brunswick	Sunbury	Acadia Research Forest	Site composition: 98% balsam fir (Abies balsamea (L.) Mill.), 1% red spruce (Picea rubens Sarg.), 1% red maple (Acer rubrum L.)	45.999	-66.263	58
Apanteles fumiferanae	EE-4415-86 P2		ASSPP012-08	Atlantic Forestry Centre, Canadian Forest Service	Canada	New Brunswick	Yes	1	HQ106518	3	632		1			1					EE-4415-86 P2	Arthropoda	Insecta	Hymenoptera	Braconidae	Microgastrinae	Apanteles	Apanteles fumiferanae	Eldon S. Eveleigh	eeveleig@nrcan.gc.ca	M	S	A	Choristoneura fumiferana				E.Eveleigh, P. McCarthy, S. Pollock	22-May-1986		Canada	New Brunswick				46	-66.4	112
Apanteles fumiferanae	EE-4442-86 P2		ASSPP013-08	Atlantic Forestry Centre, Canadian Forest Service	Canada	New Brunswick	Yes	1	HQ106519	3	595	HQ025175	1	803	HQ025088	1	172				EE-4442-86 P2	Arthropoda	Insecta	Hymenoptera	Braconidae	Microgastrinae	Apanteles	Apanteles fumiferanae	Eldon S. Eveleigh	eeveleig@nrcan.gc.ca	F	S	A	Choristoneura fumiferana				E.Eveleigh, P. McCarthy, S. Pollock	22-May-1986		Canada	New Brunswick				46	-66.4	112
Apanteles fumiferanae	EE-4632-86 P2		ASSPP014-08	Atlantic Forestry Centre, Canadian Forest Service	Canada	New Brunswick	Yes	1	HQ106520	3	596	HQ025176	1	799	HQ025089	1	207				EE-4632-86 P2	Arthropoda	Insecta	Hymenoptera	Braconidae	Microgastrinae	Apanteles	Apanteles fumiferanae	Eldon S. Eveleigh	eeveleig@nrcan.gc.ca	F	S	A	Choristoneura fumiferana				E.Eveleigh, P. McCarthy, S. Pollock	26-May-1986		Canada	New Brunswick				46	-66.4	112
Apanteles fumiferanae	EE-4695-86 P2		ASSPP015-08	Atlantic Forestry Centre, Canadian Forest Service	Canada	New Brunswick	Yes	1	HQ106521	3	632	HQ025177	1	803		1					EE-4695-86 P2	Arthropoda	Insecta	Hymenoptera	Braconidae	Microgastrinae	Apanteles	Apanteles fumiferanae	Eldon S. Eveleigh	eeveleig@nrcan.gc.ca	M	S	A	Choristoneura fumiferana				E.Eveleigh, P. McCarthy, S. Pollock	26-May-1986		Canada	New Brunswick				46	-66.4	112
Apanteles fumiferanae	EE-5035-86 P2		ASSPP016-08	Atlantic Forestry Centre, Canadian Forest Service	Canada	New Brunswick	Yes	1	HQ106522	3	632	HQ025178	1	694	HQ025090	1	200				EE-5035-86 P2	Arthropoda	Insecta	Hymenoptera	Braconidae	Microgastrinae	Apanteles	Apanteles fumiferanae	Eldon S. Eveleigh	eeveleig@nrcan.gc.ca	F	S	A	Choristoneura fumiferana				E.Eveleigh, P. McCarthy, S. Pollock	28-May-1986		Canada	New Brunswick				46	-66.4	112
Apanteles fumiferanae	EE-5654-86 P2		ASSPP017-08	Atlantic Forestry Centre, Canadian Forest Service	Canada	New Brunswick	Yes	1	HQ106523	3	632	HQ025179	1	803		1					EE-5654-86 P2	Arthropoda	Insecta	Hymenoptera	Braconidae	Microgastrinae	Apanteles	Apanteles fumiferanae	Eldon S. Eveleigh	eeveleig@nrcan.gc.ca	F	S	A	Choristoneura fumiferana				E.Eveleigh, P. McCarthy, S. Pollock	03-Jun-1986		Canada	New Brunswick				46	-66.4	112
Apanteles fumiferanae	EE-94-89 P2		ASSPP018-08	Atlantic Forestry Centre, Canadian Forest Service	Canada	New Brunswick	Yes	1	HQ106524	3	632	HQ025180	1	803	HQ025091	1	386				EE-94-89 P2	Arthropoda	Insecta	Hymenoptera	Braconidae	Microgastrinae	Apanteles	Apanteles fumiferanae	Eldon S. Eveleigh	eeveleig@nrcan.gc.ca	M	S	A	Choristoneura fumiferana				E.Eveleigh, P. McCarthy, S. Pollock	16-Apr-1989		Canada	New Brunswick				46	-66.4	112
Apanteles fumiferanae	EE-3934-86 P2		ASSPP019-08	Atlantic Forestry Centre, Canadian Forest Service	Canada	New Brunswick	Yes	1	HQ106525	3	632	HQ025181	1	801	HQ025092	1	191				EE-3934-86 P2	Arthropoda	Insecta	Hymenoptera	Braconidae	Microgastrinae	Apanteles	Apanteles fumiferanae	Eldon S. Eveleigh	eeveleig@nrcan.gc.ca	F	S	A	Choristoneura fumiferana				E.Eveleigh, P. McCarthy, S. Pollock	20-May-1986		Canada	New Brunswick				46	-66.4	112
Apanteles fumiferanae	EE-8861-86 P2		ASSPP020-08	Atlantic Forestry Centre, Canadian Forest Service	Canada	New Brunswick	Yes	1	HQ106526	3	632	HQ025182	1	773	HQ025093	1	155				EE-8861-86 P2	Arthropoda	Insecta	Hymenoptera	Braconidae	Microgastrinae	Apanteles	Apanteles fumiferanae	Eldon S. Eveleigh	eeveleig@nrcan.gc.ca	F	S	A	Choristoneura fumiferana				E.Eveleigh, P. McCarthy, S. Pollock	19-Jun-1986		Canada	New Brunswick				46	-66.4	112
Apanteles fumiferanae	EE-10375-86 P2		ASSPP021-08	Atlantic Forestry Centre, Canadian Forest Service	Canada	New Brunswick	Yes	1	HQ106527	3	632	HQ025183	1	558		1					EE-10375-86 P2	Arthropoda	Insecta	Hymenoptera	Braconidae	Microgastrinae	Apanteles	Apanteles fumiferanae	Eldon S. Eveleigh	eeveleig@nrcan.gc.ca	F	S	A	Choristoneura fumiferana				E.Eveleigh, P. McCarthy, S. Pollock	26-Jun-1986		Canada	New Brunswick				46	-66.4	112
Apanteles fumiferanae	EE-13282-86 P2		ASSPP022-08	Atlantic Forestry Centre, Canadian Forest Service	Canada	New Brunswick	Yes	1	HQ106528	3	632	HQ025184	1	803	HQ025094	1	156				EE-13282-86 P2	Arthropoda	Insecta	Hymenoptera	Braconidae	Microgastrinae	Apanteles	Apanteles fumiferanae	Eldon S. Eveleigh	eeveleig@nrcan.gc.ca	F	S	A	Coleotechnites piceaella				E.Eveleigh, P. McCarthy, S. Pollock	18-Jul-1986		Canada	New Brunswick				46	-66.4	112
Apanteles fumiferanae	EE-4397-88 P2		ASSPP023-08	Atlantic Forestry Centre, Canadian Forest Service	Canada	New Brunswick	Yes	1	HQ106529	3	632	HQ025185	1	789		1					EE-4397-88 P2	Arthropoda	Insecta	Hymenoptera	Braconidae	Microgastrinae	Apanteles	Apanteles fumiferanae	Eldon S. Eveleigh	eeveleig@nrcan.gc.ca	F	S	A	Acleris variana				E.Eveleigh, P. McCarthy, S. Pollock	09-Jun-1988		Canada	New Brunswick				46	-66.4	112
Apanteles fumiferanae	EE-718-88 P3		ASSPP024-08	Atlantic Forestry Centre, Canadian Forest Service	Canada	New Brunswick	Yes	1	HQ106530	3	632		1		HQ025095	1	289				EE-718-88 P3	Arthropoda	Insecta	Hymenoptera	Braconidae	Microgastrinae	Apanteles	Apanteles fumiferanae	Eldon S. Eveleigh	eeveleig@nrcan.gc.ca	M	S	A	Choristoneura fumiferana				E.Eveleigh, P. McCarthy, S. Pollock	05-May-1988		Canada	New Brunswick	Restigouche	St-Quentin	Site composition: 50% balsam fir (Abies balsamea (L.) Mill.), 36% red spruce (Picea rubens Sarg.), 14% white birch (Betula papyrifera Marsh.)	47.483	-67.25	360
Apanteles fumiferanae	EE-999-88 P3		ASSPP025-08	Atlantic Forestry Centre, Canadian Forest Service	Canada	New Brunswick	Yes	1	HQ106531	3	608	HQ025186	1	803		1					EE-999-88 P3	Arthropoda	Insecta	Hymenoptera	Braconidae	Microgastrinae	Apanteles	Apanteles fumiferanae	Eldon S. Eveleigh	eeveleig@nrcan.gc.ca	F	S	A	Choristoneura fumiferana				E.Eveleigh, P. McCarthy, S. Pollock	06-May-1988		Canada	New Brunswick	Restigouche	St-Quentin	Site composition: 50% balsam fir (Abies balsamea (L.) Mill.), 36% red spruce (Picea rubens Sarg.), 14% white birch (Betula papyrifera Marsh.)	47.483	-67.25	360
Apanteles fumiferanae	EE-1063-88 P3		ASSPP026-08	Atlantic Forestry Centre, Canadian Forest Service	Canada	New Brunswick	Yes	1	HQ106532	3	611	HQ025187	1	803	HQ025096	1	166				EE-1063-88 P3	Arthropoda	Insecta	Hymenoptera	Braconidae	Microgastrinae	Apanteles	Apanteles fumiferanae	Eldon S. Eveleigh	eeveleig@nrcan.gc.ca	F	S	A	Choristoneura fumiferana				E.Eveleigh, P. McCarthy, S. Pollock	06-May-1988		Canada	New Brunswick	Restigouche	St-Quentin	Site composition: 50% balsam fir (Abies balsamea (L.) Mill.), 36% red spruce (Picea rubens Sarg.), 14% white birch (Betula papyrifera Marsh.)	47.483	-67.25	360
Apanteles fumiferanae	EE-1482-88 P3		ASSPP027-08	Atlantic Forestry Centre, Canadian Forest Service	Canada	New Brunswick	Yes	1	HQ106533	3	632		1			1					EE-1482-88 P3	Arthropoda	Insecta	Hymenoptera	Braconidae	Microgastrinae	Apanteles	Apanteles fumiferanae	Eldon S. Eveleigh	eeveleig@nrcan.gc.ca	M	S	A	Choristoneura fumiferana				E.Eveleigh, P. McCarthy, S. Pollock	06-May-1988		Canada	New Brunswick	Restigouche	St-Quentin	Site composition: 50% balsam fir (Abies balsamea (L.) Mill.), 36% red spruce (Picea rubens Sarg.), 14% white birch (Betula papyrifera Marsh.)	47.483	-67.25	360
Apanteles fumiferanae	EE-1520-88 P3		ASSPP028-08	Atlantic Forestry Centre, Canadian Forest Service	Canada	New Brunswick	Yes	1	HQ106534	3	632	HQ025188	1	772	HQ025097	1	210				EE-1520-88 P3	Arthropoda	Insecta	Hymenoptera	Braconidae	Microgastrinae	Apanteles	Apanteles fumiferanae	Eldon S. Eveleigh	eeveleig@nrcan.gc.ca	F	S	A	Choristoneura fumiferana				E.Eveleigh, P. McCarthy, S. Pollock	06-May-1988		Canada	New Brunswick	Restigouche	St-Quentin	Site composition: 50% balsam fir (Abies balsamea (L.) Mill.), 36% red spruce (Picea rubens Sarg.), 14% white birch (Betula papyrifera Marsh.)	47.483	-67.25	360
Apanteles fumiferanae	EE-2320-88 P3		ASSPP029-08	Atlantic Forestry Centre, Canadian Forest Service	Canada	New Brunswick	Yes	1	HQ106535	3	632	HQ025189	1	787		1					EE-2320-88 P3	Arthropoda	Insecta	Hymenoptera	Braconidae	Microgastrinae	Apanteles	Apanteles fumiferanae	Eldon S. Eveleigh	eeveleig@nrcan.gc.ca	F	S	A	Choristoneura fumiferana				E.Eveleigh, P. McCarthy, S. Pollock	07-May-1988		Canada	New Brunswick	Restigouche	St-Quentin	Site composition: 50% balsam fir (Abies balsamea (L.) Mill.), 36% red spruce (Picea rubens Sarg.), 14% white birch (Betula papyrifera Marsh.)	47.483	-67.25	360
Apanteles fumiferanae	EE-2593-88 P3		ASSPP030-08	Atlantic Forestry Centre, Canadian Forest Service	Canada	New Brunswick	Yes	1	HQ106536	3	632	HQ025190	1	803	HQ025098	1	192				EE-2593-88 P3	Arthropoda	Insecta	Hymenoptera	Braconidae	Microgastrinae	Apanteles	Apanteles fumiferanae	Eldon S. Eveleigh	eeveleig@nrcan.gc.ca	M	S	A	Choristoneura fumiferana				E.Eveleigh, P. McCarthy, S. Pollock	08-May-1988		Canada	New Brunswick	Restigouche	St-Quentin	Site composition: 50% balsam fir (Abies balsamea (L.) Mill.), 36% red spruce (Picea rubens Sarg.), 14% white birch (Betula papyrifera Marsh.)	47.483	-67.25	360
Apanteles fumiferanae	EE-2870-88 P3		ASSPP031-08	Atlantic Forestry Centre, Canadian Forest Service	Canada	New Brunswick	Yes	1	HQ106537	3	635	HQ025191	1	802	HQ025099	1	201				EE-2870-88 P3	Arthropoda	Insecta	Hymenoptera	Braconidae	Microgastrinae	Apanteles	Apanteles fumiferanae	Eldon S. Eveleigh	eeveleig@nrcan.gc.ca	F	S	A	Choristoneura fumiferana				E.Eveleigh, P. McCarthy, S. Pollock	13-May-1988		Canada	New Brunswick	Restigouche	St-Quentin	Site composition: 50% balsam fir (Abies balsamea (L.) Mill.), 36% red spruce (Picea rubens Sarg.), 14% white birch (Betula papyrifera Marsh.)	47.483	-67.25	360
Apanteles fumiferanae	EE-4576-88 P3		ASSPP032-08	Atlantic Forestry Centre, Canadian Forest Service	Canada	New Brunswick	Yes	1	HQ106538	3	635	HQ025192	1	803	HQ025100	1	178				EE-4576-88 P3	Arthropoda	Insecta	Hymenoptera	Braconidae	Microgastrinae	Apanteles	Apanteles fumiferanae	Eldon S. Eveleigh	eeveleig@nrcan.gc.ca	F	S	A	Choristoneura fumiferana				E.Eveleigh, P. McCarthy, S. Pollock	09-Jun-1988		Canada	New Brunswick	Restigouche	St-Quentin	Site composition: 50% balsam fir (Abies balsamea (L.) Mill.), 36% red spruce (Picea rubens Sarg.), 14% white birch (Betula papyrifera Marsh.)	47.483	-67.25	360
Apanteles fumiferanae	EE-4902-88 P3		ASSPP033-08	Atlantic Forestry Centre, Canadian Forest Service	Canada	New Brunswick	Yes	1	HQ106539	3	635	HQ025193	1	799		1					EE-4902-88 P3	Arthropoda	Insecta	Hymenoptera	Braconidae	Microgastrinae	Apanteles	Apanteles fumiferanae	Eldon S. Eveleigh	eeveleig@nrcan.gc.ca	F	S	A	Choristoneura fumiferana				E.Eveleigh, P. McCarthy, S. Pollock	13-Jun-1988		Canada	New Brunswick	Restigouche	St-Quentin	Site composition: 50% balsam fir (Abies balsamea (L.) Mill.), 36% red spruce (Picea rubens Sarg.), 14% white birch (Betula papyrifera Marsh.)	47.483	-67.25	360
Apanteles fumiferanae	EE-3604-89 P3		ASSPP034-08	Atlantic Forestry Centre, Canadian Forest Service	Canada	New Brunswick	Yes	1	HQ106540	3	635		1			1					EE-3604-89 P3	Arthropoda	Insecta	Hymenoptera	Braconidae	Microgastrinae	Apanteles	Apanteles fumiferanae	Eldon S. Eveleigh	eeveleig@nrcan.gc.ca	M	S	A	Coleotechnites piceaella				E.Eveleigh, P. McCarthy, S. Pollock	12-Jun-1989		Canada	New Brunswick	Restigouche	St-Quentin	Site composition: 50% balsam fir (Abies balsamea (L.) Mill.), 36% red spruce (Picea rubens Sarg.), 14% white birch (Betula papyrifera Marsh.)	47.483	-67.25	360
Apanteles fumiferanae	EE-2606-92 P3		ASSPP035-08	Atlantic Forestry Centre, Canadian Forest Service	Canada	New Brunswick	Yes	1	HQ106541	3	632	HQ025194	1	801		1					EE-2606-92 P3	Arthropoda	Insecta	Hymenoptera	Braconidae	Microgastrinae	Apanteles	Apanteles fumiferanae	Eldon S. Eveleigh	eeveleig@nrcan.gc.ca	F	S	A	Coleotechnites piceaella				E.Eveleigh, P. McCarthy, S. Pollock	22-Jun-1992		Canada	New Brunswick	Restigouche	St-Quentin	Site composition: 50% balsam fir (Abies balsamea (L.) Mill.), 36% red spruce (Picea rubens Sarg.), 14% white birch (Betula papyrifera Marsh.)	47.483	-67.25	360
Apanteles fumiferanae	EE-1087-90 P3		ASSPP036-08	Atlantic Forestry Centre, Canadian Forest Service	Canada	New Brunswick	Yes	1	HQ106542	3	632		1		HQ025101	1	401				EE-1087-90 P3	Arthropoda	Insecta	Hymenoptera	Braconidae	Microgastrinae	Apanteles	Apanteles fumiferanae	Eldon S. Eveleigh	eeveleig@nrcan.gc.ca	F	S	A	Choristoneura rosaceana				E.Eveleigh, P. McCarthy, S. Pollock	29-Mar-1990		Canada	New Brunswick	Restigouche	St-Quentin	Site composition: 50% balsam fir (Abies balsamea (L.) Mill.), 36% red spruce (Picea rubens Sarg.), 14% white birch (Betula papyrifera Marsh.)	47.483	-67.25	360
Apanteles fumiferanae	EE-1595-90 P3		ASSPP037-08	Atlantic Forestry Centre, Canadian Forest Service	Canada	New Brunswick	Yes	1	HQ106543	3	632	HQ025195	1	803	HQ025102	1	351				EE-1595-90 P3	Arthropoda	Insecta	Hymenoptera	Braconidae	Microgastrinae	Apanteles	Apanteles fumiferanae	Eldon S. Eveleigh	eeveleig@nrcan.gc.ca	F	S	A	Choristoneura rosaceana				E.Eveleigh, P. McCarthy, S. Pollock	03-Apr-1990		Canada	New Brunswick	Restigouche	St-Quentin	Site composition: 50% balsam fir (Abies balsamea (L.) Mill.), 36% red spruce (Picea rubens Sarg.), 14% white birch (Betula papyrifera Marsh.)	47.483	-67.25	360
Apanteles morrisi	EE-5977-85 P1		ASSPP038-08	Atlantic Forestry Centre, Canadian Forest Service	Canada	New Brunswick	Yes	1	HQ106553	3	604	HQ025202	1	788	HQ025106	1	272				EE-5977-85 P1	Arthropoda	Insecta	Hymenoptera	Braconidae	Microgastrinae	Apanteles	Apanteles morrisi	Eldon S. Eveleigh	eeveleig@nrcan.gc.ca	M	S	A	Choristoneura fumiferana				E.Eveleigh, P. McCarthy, S. Pollock	09-Apr-1985		Canada	New Brunswick	Sunbury	Acadia Research Forest	Site composition: 98% balsam fir (Abies balsamea (L.) Mill.), 1% red spruce (Picea rubens Sarg.), 1% red maple (Acer rubrum L.)	45.999	-66.263	58
Apanteles morrisi	EE-322-85 P1		ASSPP039-08	Atlantic Forestry Centre, Canadian Forest Service	Canada	New Brunswick	Yes	1	HQ106554	3	610	HQ025203	1	546	HQ025107	1	283				EE-322-85 P1	Arthropoda	Insecta	Hymenoptera	Braconidae	Microgastrinae	Apanteles	Apanteles morrisi	Eldon S. Eveleigh	eeveleig@nrcan.gc.ca	F	S	A	Choristoneura fumiferana				E.Eveleigh, P. McCarthy, S. Pollock	11-Mar-1985		Canada	New Brunswick	Sunbury	Acadia Research Forest	Site composition: 98% balsam fir (Abies balsamea (L.) Mill.), 1% red spruce (Picea rubens Sarg.), 1% red maple (Acer rubrum L.)	45.999	-66.263	58
Apanteles morrisi	EE-7975-85 P1		ASSPP040-08	Atlantic Forestry Centre, Canadian Forest Service	Canada	New Brunswick	Yes	1	HQ106555	3	632	HQ025204	1	774	HQ025108	1	247				EE-7975-85 P1	Arthropoda	Insecta	Hymenoptera	Braconidae	Microgastrinae	Apanteles	Apanteles morrisi	Eldon S. Eveleigh	eeveleig@nrcan.gc.ca	M	S	A	Choristoneura fumiferana				E.Eveleigh, P. McCarthy, S. Pollock	20-Apr-1985		Canada	New Brunswick	Sunbury	Acadia Research Forest	Site composition: 98% balsam fir (Abies balsamea (L.) Mill.), 1% red spruce (Picea rubens Sarg.), 1% red maple (Acer rubrum L.)	45.999	-66.263	58
Apanteles morrisi	EE-8014-85 P1		ASSPP041-08	Atlantic Forestry Centre, Canadian Forest Service	Canada	New Brunswick	Yes	1	HQ106556	3	609		1			1					EE-8014-85 P1	Arthropoda	Insecta	Hymenoptera	Braconidae	Microgastrinae	Apanteles	Apanteles morrisi	Eldon S. Eveleigh	eeveleig@nrcan.gc.ca	F	S	A	Choristoneura fumiferana				E.Eveleigh, P. McCarthy, S. Pollock	20-Apr-1985		Canada	New Brunswick	Sunbury	Acadia Research Forest	Site composition: 98% balsam fir (Abies balsamea (L.) Mill.), 1% red spruce (Picea rubens Sarg.), 1% red maple (Acer rubrum L.)	45.999	-66.263	58
Apanteles morrisi	EE-8351-85 P1		ASSPP042-08	Atlantic Forestry Centre, Canadian Forest Service	Canada	New Brunswick	Yes	1	HQ106557	3	632		1			1					EE-8351-85 P1	Arthropoda	Insecta	Hymenoptera	Braconidae	Microgastrinae	Apanteles	Apanteles morrisi	Eldon S. Eveleigh	eeveleig@nrcan.gc.ca	F	S	A	Choristoneura fumiferana				E.Eveleigh, P. McCarthy, S. Pollock	23-Apr-1985		Canada	New Brunswick	Sunbury	Acadia Research Forest	Site composition: 98% balsam fir (Abies balsamea (L.) Mill.), 1% red spruce (Picea rubens Sarg.), 1% red maple (Acer rubrum L.)	45.999	-66.263	58
Apanteles morrisi	EE-952-86 P1		ASSPP043-08	Atlantic Forestry Centre, Canadian Forest Service	Canada	New Brunswick	Yes	1	HQ106558	3	632	HQ025205	1	801		1					EE-952-86 P1	Arthropoda	Insecta	Hymenoptera	Braconidae	Microgastrinae	Apanteles	Apanteles morrisi	Eldon S. Eveleigh	eeveleig@nrcan.gc.ca	M	S	A	Choristoneura fumiferana				E.Eveleigh, P. McCarthy, S. Pollock	16-Mar-1986		Canada	New Brunswick	Sunbury	Acadia Research Forest	Site composition: 98% balsam fir (Abies balsamea (L.) Mill.), 1% red spruce (Picea rubens Sarg.), 1% red maple (Acer rubrum L.)	45.999	-66.263	58
Apanteles morrisi	EE-1279-86 P1		ASSPP044-08	Atlantic Forestry Centre, Canadian Forest Service	Canada	New Brunswick	Yes	1	HQ106559	3	632		1			1					EE-1279-86 P1	Arthropoda	Insecta	Hymenoptera	Braconidae	Microgastrinae	Apanteles	Apanteles morrisi	Eldon S. Eveleigh	eeveleig@nrcan.gc.ca	F	S	A	Choristoneura fumiferana				E.Eveleigh, P. McCarthy, S. Pollock	16-Mar-1986		Canada	New Brunswick	Sunbury	Acadia Research Forest	Site composition: 98% balsam fir (Abies balsamea (L.) Mill.), 1% red spruce (Picea rubens Sarg.), 1% red maple (Acer rubrum L.)	45.999	-66.263	58
Apanteles morrisi	EE-5282-86 P1		ASSPP045-08	Atlantic Forestry Centre, Canadian Forest Service	Canada	New Brunswick	Yes	1	HQ106560	3	632	HQ025206	1	728	HQ025109	1	278				EE-5282-86 P1	Arthropoda	Insecta	Hymenoptera	Braconidae	Microgastrinae	Apanteles	Apanteles morrisi	Eldon S. Eveleigh	eeveleig@nrcan.gc.ca	F	S	A	Choristoneura fumiferana				E.Eveleigh, P. McCarthy, S. Pollock	29-May-1986		Canada	New Brunswick	Sunbury	Acadia Research Forest	Site composition: 98% balsam fir (Abies balsamea (L.) Mill.), 1% red spruce (Picea rubens Sarg.), 1% red maple (Acer rubrum L.)	45.999	-66.263	58
Apanteles morrisi	EE-7511-86 P1		ASSPP046-08	Atlantic Forestry Centre, Canadian Forest Service	Canada	New Brunswick	Yes	1	HQ106561	3	632	HQ025207	1	801	HQ025110	1	251				EE-7511-86 P1	Arthropoda	Insecta	Hymenoptera	Braconidae	Microgastrinae	Apanteles	Apanteles morrisi	Eldon S. Eveleigh	eeveleig@nrcan.gc.ca	M	S	A	Choristoneura fumiferana				E.Eveleigh, P. McCarthy, S. Pollock	12-Jun-1986		Canada	New Brunswick	Sunbury	Acadia Research Forest	Site composition: 98% balsam fir (Abies balsamea (L.) Mill.), 1% red spruce (Picea rubens Sarg.), 1% red maple (Acer rubrum L.)	45.999	-66.263	58
Apanteles morrisi	EE-4048-89 P1		ASSPP047-08	Atlantic Forestry Centre, Canadian Forest Service	Canada	New Brunswick	Yes	1	HQ106562	3	632	HQ025208	1	763	HQ025111	1	345				EE-4048-89 P1	Arthropoda	Insecta	Hymenoptera	Braconidae	Microgastrinae	Apanteles	Apanteles morrisi	Eldon S. Eveleigh	eeveleig@nrcan.gc.ca	F	S	A	Choristoneura fumiferana				E.Eveleigh, P. McCarthy, S. Pollock	26-Jun-1989		Canada	New Brunswick	Sunbury	Acadia Research Forest	Site composition: 98% balsam fir (Abies balsamea (L.) Mill.), 1% red spruce (Picea rubens Sarg.), 1% red maple (Acer rubrum L.)	45.999	-66.263	58
Apanteles morrisi	EE-43-85 P1		ASSPP048-08	Atlantic Forestry Centre, Canadian Forest Service	Canada	New Brunswick	Yes	1	HQ106563	3	632		1			1					EE-43-85 P1	Arthropoda	Insecta	Hymenoptera	Braconidae	Microgastrinae	Apanteles	Apanteles morrisi	Eldon S. Eveleigh	eeveleig@nrcan.gc.ca	F	S	A	Choristoneura rosaceana				E.Eveleigh, P. McCarthy, S. Pollock	10-Mar-1985		Canada	New Brunswick	Sunbury	Acadia Research Forest	Site composition: 98% balsam fir (Abies balsamea (L.) Mill.), 1% red spruce (Picea rubens Sarg.), 1% red maple (Acer rubrum L.)	45.999	-66.263	58
Apanteles morrisi	EE-1342-87 P1		ASSPP049-08	Atlantic Forestry Centre, Canadian Forest Service	Canada	New Brunswick	Yes	1	HQ106564	3	610	HQ025209	1	662		1					EE-1342-87 P1	Arthropoda	Insecta	Hymenoptera	Braconidae	Microgastrinae	Apanteles	Apanteles morrisi	Eldon S. Eveleigh	eeveleig@nrcan.gc.ca	M	S	A	Choristoneura rosaceana				E.Eveleigh, P. McCarthy, S. Pollock	09-Apr-1987		Canada	New Brunswick	Sunbury	Acadia Research Forest	Site composition: 98% balsam fir (Abies balsamea (L.) Mill.), 1% red spruce (Picea rubens Sarg.), 1% red maple (Acer rubrum L.)	45.999	-66.263	58
Apanteles morrisi	EE-1343-87 P1		ASSPP050-08	Atlantic Forestry Centre, Canadian Forest Service	Canada	New Brunswick	Yes	1	HQ106565	3	611	HQ025210	1	763		1		HQ152784	4	1476	EE-1343-87 P1	Arthropoda	Insecta	Hymenoptera	Braconidae	Microgastrinae	Apanteles	Apanteles morrisi	Eldon S. Eveleigh	eeveleig@nrcan.gc.ca	M	S	A	Choristoneura rosaceana				E.Eveleigh, P. McCarthy, S. Pollock	09-Apr-1987		Canada	New Brunswick	Sunbury	Acadia Research Forest	Site composition: 98% balsam fir (Abies balsamea (L.) Mill.), 1% red spruce (Picea rubens Sarg.), 1% red maple (Acer rubrum L.)	45.999	-66.263	58
Apanteles morrisi	EE-1364-87 P1		ASSPP051-08	Atlantic Forestry Centre, Canadian Forest Service	Canada	New Brunswick	Yes	1	HQ106566	3	610	HQ025211	1	803	HQ025112	1	304				EE-1364-87 P1	Arthropoda	Insecta	Hymenoptera	Braconidae	Microgastrinae	Apanteles	Apanteles morrisi	Eldon S. Eveleigh	eeveleig@nrcan.gc.ca	M	S	A	Choristoneura rosaceana				E.Eveleigh, P. McCarthy, S. Pollock	09-Apr-1987		Canada	New Brunswick	Sunbury	Acadia Research Forest	Site composition: 98% balsam fir (Abies balsamea (L.) Mill.), 1% red spruce (Picea rubens Sarg.), 1% red maple (Acer rubrum L.)	45.999	-66.263	58
Apanteles morrisi	EE-1556-87 P1		ASSPP052-08	Atlantic Forestry Centre, Canadian Forest Service	Canada	New Brunswick	Yes	1	HQ106567	3	632	HQ025212	1	797	HQ025113	1	297		4		EE-1556-87 P1	Arthropoda	Insecta	Hymenoptera	Braconidae	Microgastrinae	Apanteles	Apanteles morrisi	Eldon S. Eveleigh	eeveleig@nrcan.gc.ca	F	S	A	Choristoneura rosaceana				E.Eveleigh, P. McCarthy, S. Pollock	10-Apr-1987		Canada	New Brunswick	Sunbury	Acadia Research Forest	Site composition: 98% balsam fir (Abies balsamea (L.) Mill.), 1% red spruce (Picea rubens Sarg.), 1% red maple (Acer rubrum L.)	45.999	-66.263	58
Apanteles morrisi	EE-1618-87 P1		ASSPP053-08	Atlantic Forestry Centre, Canadian Forest Service	Canada	New Brunswick	Yes	1	HQ106568	3	632	HQ025213	1	803	HQ025114	1	301				EE-1618-87 P1	Arthropoda	Insecta	Hymenoptera	Braconidae	Microgastrinae	Apanteles	Apanteles morrisi	Eldon S. Eveleigh	eeveleig@nrcan.gc.ca	F	S	A	Choristoneura rosaceana				E.Eveleigh, P. McCarthy, S. Pollock	10-Apr-1987		Canada	New Brunswick	Sunbury	Acadia Research Forest	Site composition: 98% balsam fir (Abies balsamea (L.) Mill.), 1% red spruce (Picea rubens Sarg.), 1% red maple (Acer rubrum L.)	45.999	-66.263	58
Apanteles morrisi	EE-2527-87 P1		ASSPP054-08	Atlantic Forestry Centre, Canadian Forest Service	Canada	New Brunswick	Yes	1	HQ106569	3	632		1			1			4		EE-2527-87 P1	Arthropoda	Insecta	Hymenoptera	Braconidae	Microgastrinae	Apanteles	Apanteles morrisi	Eldon S. Eveleigh	eeveleig@nrcan.gc.ca	F	S	A	Choristoneura rosaceana				E.Eveleigh, P. McCarthy, S. Pollock	11-Apr-1987		Canada	New Brunswick	Sunbury	Acadia Research Forest	Site composition: 98% balsam fir (Abies balsamea (L.) Mill.), 1% red spruce (Picea rubens Sarg.), 1% red maple (Acer rubrum L.)	45.999	-66.263	58
Apanteles morrisi	EE-8487-86 P2		ASSPP055-08	Atlantic Forestry Centre, Canadian Forest Service	Canada	New Brunswick	Yes	1	HQ106570	3	632	HQ025214	1	546	HQ025115	1	329				EE-8487-86 P2	Arthropoda	Insecta	Hymenoptera	Braconidae	Microgastrinae	Apanteles	Apanteles morrisi	Eldon S. Eveleigh	eeveleig@nrcan.gc.ca	F	S	A	Choristoneura fumiferana				E.Eveleigh, P. McCarthy, S. Pollock	17-Jun-1986		Canada	New Brunswick				46	-66.4	112
Apanteles morrisi	EE-545-87 P2		ASSPP056-08	Atlantic Forestry Centre, Canadian Forest Service	Canada	New Brunswick	Yes	1	HQ106571	3	632	HQ025215	1	803	HQ025116	1	248	HQ152785	4	1467	EE-545-87 P2	Arthropoda	Insecta	Hymenoptera	Braconidae	Microgastrinae	Apanteles	Apanteles morrisi	Eldon S. Eveleigh	eeveleig@nrcan.gc.ca	F	S	A	Choristoneura fumiferana				E.Eveleigh, P. McCarthy, S. Pollock	30-Mar-1987		Canada	New Brunswick				46	-66.4	112
Apanteles morrisi	EE-P270-88 P2		ASSPP057-08	Atlantic Forestry Centre, Canadian Forest Service	Canada	New Brunswick	Yes	1	HQ106572	3	603		1			1					EE-P270-88 P2	Arthropoda	Insecta	Hymenoptera	Braconidae	Microgastrinae	Apanteles	Apanteles morrisi	Eldon S. Eveleigh	eeveleig@nrcan.gc.ca	F	S	A	Choristoneura fumiferana				E.Eveleigh, P. McCarthy, S. Pollock	06-Jun-1988		Canada	New Brunswick				46	-66.4	112
Apanteles morrisi	EE-355-88 P2		ASSPP058-08	Atlantic Forestry Centre, Canadian Forest Service	Canada	New Brunswick	Yes	1	HQ106573	3	610		1			1			4		EE-355-88 P2	Arthropoda	Insecta	Hymenoptera	Braconidae	Microgastrinae	Apanteles	Apanteles morrisi	Eldon S. Eveleigh	eeveleig@nrcan.gc.ca	M	S	A	Choristoneura fumiferana				E.Eveleigh, P. McCarthy, S. Pollock	15-Jun-1988		Canada	New Brunswick				46	-66.4	112
Apanteles morrisi	EE-448-88 P2		ASSPP059-08	Atlantic Forestry Centre, Canadian Forest Service	Canada	New Brunswick	Yes	1	HQ106574	3	606	HQ025216	1	791		1		HQ152786	4	1474	EE-448-88 P2	Arthropoda	Insecta	Hymenoptera	Braconidae	Microgastrinae	Apanteles	Apanteles morrisi	Eldon S. Eveleigh	eeveleig@nrcan.gc.ca	F	S	A	Choristoneura fumiferana				E.Eveleigh, P. McCarthy, S. Pollock	15-Jun-1988		Canada	New Brunswick				46	-66.4	112
Apanteles morrisi	EE-384-88 P2		ASSPP060-08	Atlantic Forestry Centre, Canadian Forest Service	Canada	New Brunswick	Yes	1	HQ106575	3	606	HQ025217	1	497		1					EE-384-88 P2	Arthropoda	Insecta	Hymenoptera	Braconidae	Microgastrinae	Apanteles	Apanteles morrisi	Eldon S. Eveleigh	eeveleig@nrcan.gc.ca	F	S	A	Choristoneura fumiferana				E.Eveleigh, P. McCarthy, S. Pollock	15-Jun-1988		Canada	New Brunswick				46	-66.4	112
Apanteles morrisi	EE-155-89 P2		ASSPP061-08	Atlantic Forestry Centre, Canadian Forest Service	Canada	New Brunswick	Yes	1	HQ106576	3	611	HQ025218	1	552		1					EE-155-89 P2	Arthropoda	Insecta	Hymenoptera	Braconidae	Microgastrinae	Apanteles	Apanteles morrisi	Eldon S. Eveleigh	eeveleig@nrcan.gc.ca	F	S	A	Choristoneura fumiferana				E.Eveleigh, P. McCarthy, S. Pollock	07-Jun-1989		Canada	New Brunswick				46	-66.4	112
Apanteles morrisi	EE-171-89 P2		ASSPP062-08	Atlantic Forestry Centre, Canadian Forest Service	Canada	New Brunswick	Yes	1	HQ106577	3	617		1			1					EE-171-89 P2	Arthropoda	Insecta	Hymenoptera	Braconidae	Microgastrinae	Apanteles	Apanteles morrisi	Eldon S. Eveleigh	eeveleig@nrcan.gc.ca	F	S	A	Choristoneura fumiferana				E.Eveleigh, P. McCarthy, S. Pollock	07-Jun-1989		Canada	New Brunswick				46	-66.4	112
Apanteles morrisi	EE-393-88 P2		ASSPP063-08	Atlantic Forestry Centre, Canadian Forest Service	Canada	New Brunswick	Yes	1	HQ106578	3	609		1			1					EE-393-88 P2	Arthropoda	Insecta	Hymenoptera	Braconidae	Microgastrinae	Apanteles	Apanteles morrisi	Eldon S. Eveleigh	eeveleig@nrcan.gc.ca	F	S	A	Choristoneura fumiferana				E.Eveleigh, P. McCarthy, S. Pollock	15-Jun-1988		Canada	New Brunswick				46	-66.4	112
Apanteles morrisi	EE-174-89 P2		ASSPP064-08	Atlantic Forestry Centre, Canadian Forest Service	Canada	New Brunswick	Yes	1	HQ106579	3	632	HQ025219	1	803	HQ025117	1	208				EE-174-89 P2	Arthropoda	Insecta	Hymenoptera	Braconidae	Microgastrinae	Apanteles	Apanteles morrisi	Eldon S. Eveleigh	eeveleig@nrcan.gc.ca	M	S	A	Choristoneura fumiferana				E.Eveleigh, P. McCarthy, S. Pollock	07-Jun-1989		Canada	New Brunswick				46	-66.4	112
Apanteles morrisi	EE-419-88 P2		ASSPP065-08	Atlantic Forestry Centre, Canadian Forest Service	Canada	New Brunswick	Yes	1	HQ106580	3	610		1			1					EE-419-88 P2	Arthropoda	Insecta	Hymenoptera	Braconidae	Microgastrinae	Apanteles	Apanteles morrisi	Eldon S. Eveleigh	eeveleig@nrcan.gc.ca	F	S	A	Choristoneura fumiferana				E.Eveleigh, P. McCarthy, S. Pollock	15-Jun-1988		Canada	New Brunswick				46	-66.4	112
Apanteles morrisi	EE-268-86 P2		ASSPP066-08	Atlantic Forestry Centre, Canadian Forest Service	Canada	New Brunswick	Yes	1	HQ106581	3	632	HQ025220	1	765		1					EE-268-86 P2	Arthropoda	Insecta	Hymenoptera	Braconidae	Microgastrinae	Apanteles	Apanteles morrisi	Eldon S. Eveleigh	eeveleig@nrcan.gc.ca	F	S	A	Choristoneura rosaceana				E.Eveleigh, P. McCarthy, S. Pollock	11-Mar-1986		Canada	New Brunswick				46	-66.4	112
Apanteles morrisi	EE-2-87 P2		ASSPP067-08	Atlantic Forestry Centre, Canadian Forest Service	Canada	New Brunswick	Yes	1	HQ106582	3	632	HQ025221	1	779		1					EE-2-87 P2	Arthropoda	Insecta	Hymenoptera	Braconidae	Microgastrinae	Apanteles	Apanteles morrisi	Eldon S. Eveleigh	eeveleig@nrcan.gc.ca	F	S	A	Choristoneura rosaceana				E.Eveleigh, P. McCarthy, S. Pollock	12-Mar-1987		Canada	New Brunswick				46	-66.4	112
Apanteles morrisi	EE-6-87 P2		ASSPP068-08	Atlantic Forestry Centre, Canadian Forest Service	Canada	New Brunswick	Yes	1	HQ106583	3	632	HQ025222	1	801		1					EE-6-87 P2	Arthropoda	Insecta	Hymenoptera	Braconidae	Microgastrinae	Apanteles	Apanteles morrisi	Eldon S. Eveleigh	eeveleig@nrcan.gc.ca	F	S	A	Choristoneura rosaceana				E.Eveleigh, P. McCarthy, S. Pollock	12-Mar-1987		Canada	New Brunswick				46	-66.4	112
Apanteles morrisi	EE-7-88 P2		ASSPP069-08	Atlantic Forestry Centre, Canadian Forest Service	Canada	New Brunswick	Yes	1	HQ106584	3	632	HQ025223	1	581	HQ025118	1	364				EE-7-88 P2	Arthropoda	Insecta	Hymenoptera	Braconidae	Microgastrinae	Apanteles	Apanteles morrisi	Eldon S. Eveleigh	eeveleig@nrcan.gc.ca	M	S	A	Choristoneura rosaceana				E.Eveleigh, P. McCarthy, S. Pollock	18-Mar-1988		Canada	New Brunswick				46	-66.4	112
Apanteles morrisi	EE-278-88 P2		ASSPP070-08	Atlantic Forestry Centre, Canadian Forest Service	Canada	New Brunswick	Yes	1	HQ106585	3	632	HQ025224	1	803	HQ025119	1	294				EE-278-88 P2	Arthropoda	Insecta	Hymenoptera	Braconidae	Microgastrinae	Apanteles	Apanteles morrisi	Eldon S. Eveleigh	eeveleig@nrcan.gc.ca	F	S	A	Choristoneura rosaceana				E.Eveleigh, P. McCarthy, S. Pollock	12-Apr-1988		Canada	New Brunswick				46	-66.4	112
Apanteles morrisi	EE-1302-89 P2		ASSPP071-08	Atlantic Forestry Centre, Canadian Forest Service	Canada	New Brunswick	Yes	1	HQ106586	3	604		1			1					EE-1302-89 P2	Arthropoda	Insecta	Hymenoptera	Braconidae	Microgastrinae	Apanteles	Apanteles morrisi	M. J. Sharkey	msharkey@uky.edu	M	S	A	Choristoneura rosaceana				E.Eveleigh, P. McCarthy, S. Pollock	08-May-1989		Canada	New Brunswick				46	-66.4	112
Apanteles morrisi	EE-1324-90 P3		ASSPP072-08	Atlantic Forestry Centre, Canadian Forest Service	Canada	New Brunswick	Yes	1	HQ106587	3	632	HQ025225	1	692	HQ025120	1	557				EE-1324-90 P3	Arthropoda	Insecta	Hymenoptera	Braconidae	Microgastrinae	Apanteles	Apanteles morrisi	Eldon S. Eveleigh	eeveleig@nrcan.gc.ca	M	S	A	Choristoneura fumiferana				E.Eveleigh, P. McCarthy, S. Pollock	31-Mar-1990		Canada	New Brunswick	Restigouche	St-Quentin	Site composition: 50% balsam fir (Abies balsamea (L.) Mill.), 36% red spruce (Picea rubens Sarg.), 14% white birch (Betula papyrifera Marsh.)	47.483	-67.25	360
Apanteles morrisi	EE-2658-92 P3		ASSPP073-08	Atlantic Forestry Centre, Canadian Forest Service	Canada	New Brunswick	Yes	1	HQ106588	3	603		1			1					EE-2658-92 P3	Arthropoda	Insecta	Hymenoptera	Braconidae	Microgastrinae	Apanteles	Apanteles morrisi	Eldon S. Eveleigh	eeveleig@nrcan.gc.ca	F	S	A	Choristoneura fumiferana				E.Eveleigh, P. McCarthy, S. Pollock	25-Jun-1992		Canada	New Brunswick	Restigouche	St-Quentin	Site composition: 50% balsam fir (Abies balsamea (L.) Mill.), 36% red spruce (Picea rubens Sarg.), 14% white birch (Betula papyrifera Marsh.)	47.483	-67.25	360
Apanteles morrisi	EE-3114-92 P3		ASSPP074-08	Atlantic Forestry Centre, Canadian Forest Service	Canada	New Brunswick	Yes	1	HQ106589	3	601		1			1					EE-3114-92 P3	Arthropoda	Insecta	Hymenoptera	Braconidae	Microgastrinae	Apanteles	Apanteles morrisi	Eldon S. Eveleigh	eeveleig@nrcan.gc.ca	F	S	A	Choristoneura fumiferana				E.Eveleigh, P. McCarthy, S. Pollock	02-Jul-1992		Canada	New Brunswick	Restigouche	St-Quentin	Site composition: 50% balsam fir (Abies balsamea (L.) Mill.), 36% red spruce (Picea rubens Sarg.), 14% white birch (Betula papyrifera Marsh.)	47.483	-67.25	360
Apanteles morrisi	EE-1603-90 P3		ASSPP075-08	Atlantic Forestry Centre, Canadian Forest Service	Canada	New Brunswick	Yes	1	HQ106590	3	632	HQ025226	1	470		1					EE-1603-90 P3	Arthropoda	Insecta	Hymenoptera	Braconidae	Microgastrinae	Apanteles	Apanteles morrisi	Eldon S. Eveleigh	eeveleig@nrcan.gc.ca	M	S	A	Acleris variana				E.Eveleigh, P. McCarthy, S. Pollock	03-Apr-1990		Canada	New Brunswick	Restigouche	St-Quentin	Site composition: 50% balsam fir (Abies balsamea (L.) Mill.), 36% red spruce (Picea rubens Sarg.), 14% white birch (Betula papyrifera Marsh.)	47.483	-67.25	360
Apanteles morrisi	EE-1167-90 P3		ASSPP076-08	Atlantic Forestry Centre, Canadian Forest Service	Canada	New Brunswick	Yes	1	HQ106591	3	632	HQ025227	1	736		1					EE-1167-90 P3	Arthropoda	Insecta	Hymenoptera	Braconidae	Microgastrinae	Apanteles	Apanteles morrisi	Eldon S. Eveleigh	eeveleig@nrcan.gc.ca	M	S	A	Choristoneura rosaceana				E.Eveleigh, P. McCarthy, S. Pollock	29-Mar-1990		Canada	New Brunswick	Restigouche	St-Quentin	Site composition: 50% balsam fir (Abies balsamea (L.) Mill.), 36% red spruce (Picea rubens Sarg.), 14% white birch (Betula papyrifera Marsh.)	47.483	-67.25	360
Apanteles morrisi	EE-1354-90 P3		ASSPP077-08	Atlantic Forestry Centre, Canadian Forest Service	Canada	New Brunswick	Yes	1	HQ106592	3	632	HQ025228	1	803	HQ025121	1	593				EE-1354-90 P3	Arthropoda	Insecta	Hymenoptera	Braconidae	Microgastrinae	Apanteles	Apanteles morrisi	Eldon S. Eveleigh	eeveleig@nrcan.gc.ca	M	S	A	Choristoneura rosaceana				E.Eveleigh, P. McCarthy, S. Pollock	31-Mar-1990		Canada	New Brunswick	Restigouche	St-Quentin	Site composition: 50% balsam fir (Abies balsamea (L.) Mill.), 36% red spruce (Picea rubens Sarg.), 14% white birch (Betula papyrifera Marsh.)	47.483	-67.25	360
Apanteles morrisi	EE-1434-90 P3		ASSPP078-08	Atlantic Forestry Centre, Canadian Forest Service	Canada	New Brunswick	Yes	1	HQ106593	3	632	HQ025229	1	803	HQ025122	1	395				EE-1434-90 P3	Arthropoda	Insecta	Hymenoptera	Braconidae	Microgastrinae	Apanteles	Apanteles morrisi	Eldon S. Eveleigh	eeveleig@nrcan.gc.ca	F	S	A	Choristoneura rosaceana				E.Eveleigh, P. McCarthy, S. Pollock	01-Apr-1990		Canada	New Brunswick	Restigouche	St-Quentin	Site composition: 50% balsam fir (Abies balsamea (L.) Mill.), 36% red spruce (Picea rubens Sarg.), 14% white birch (Betula papyrifera Marsh.)	47.483	-67.25	360
Apanteles morrisi	EE-474-89 P3		ASSPP079-08	Atlantic Forestry Centre, Canadian Forest Service	Canada	New Brunswick	Yes	1	HQ106594	3	632	HQ025230	1	756	HQ025123	1	360	HQ152787	4	1464	EE-474-89 P3	Arthropoda	Insecta	Hymenoptera	Braconidae	Microgastrinae	Apanteles	Apanteles morrisi	Eldon S. Eveleigh	eeveleig@nrcan.gc.ca	M	S	A	Choristoneura rosaceana				E.Eveleigh, P. McCarthy, S. Pollock	07-May-1989		Canada	New Brunswick	Restigouche	St-Quentin	Site composition: 50% balsam fir (Abies balsamea (L.) Mill.), 36% red spruce (Picea rubens Sarg.), 14% white birch (Betula papyrifera Marsh.)	47.483	-67.25	360
Apanteles morrisi	EE-1283-89 P3		ASSPP080-08	Atlantic Forestry Centre, Canadian Forest Service	Canada	New Brunswick	Yes	1	HQ106595	3	632	HQ025231	1	801	HQ025124	1	358				EE-1283-89 P3	Arthropoda	Insecta	Hymenoptera	Braconidae	Microgastrinae	Apanteles	Apanteles morrisi	Eldon S. Eveleigh	eeveleig@nrcan.gc.ca	M	S	A	Choristoneura rosaceana				E.Eveleigh, P. McCarthy, S. Pollock	08-May-1989		Canada	New Brunswick	Restigouche	St-Quentin	Site composition: 50% balsam fir (Abies balsamea (L.) Mill.), 36% red spruce (Picea rubens Sarg.), 14% white birch (Betula papyrifera Marsh.)	47.483	-67.25	360
Apanteles morrisi	EE-1284-89 P3		ASSPP081-08	Atlantic Forestry Centre, Canadian Forest Service	Canada	New Brunswick	Yes	1	HQ106596	3	632	HQ025232	1	795	HQ025125	1	355				EE-1284-89 P3	Arthropoda	Insecta	Hymenoptera	Braconidae	Microgastrinae	Apanteles	Apanteles morrisi	Eldon S. Eveleigh	eeveleig@nrcan.gc.ca	F	S	A	Choristoneura rosaceana				E.Eveleigh, P. McCarthy, S. Pollock	08-May-1989		Canada	New Brunswick	Restigouche	St-Quentin	Site composition: 50% balsam fir (Abies balsamea (L.) Mill.), 36% red spruce (Picea rubens Sarg.), 14% white birch (Betula papyrifera Marsh.)	47.483	-67.25	360
Apanteles morrisi	EE-1921-89 P3		ASSPP082-08	Atlantic Forestry Centre, Canadian Forest Service	Canada	New Brunswick	Yes	1	HQ106597	3	632	HQ025233	1	775	HQ025126	1	555				EE-1921-89 P3	Arthropoda	Insecta	Hymenoptera	Braconidae	Microgastrinae	Apanteles	Apanteles morrisi	Eldon S. Eveleigh	eeveleig@nrcan.gc.ca	F	S	A	Choristoneura rosaceana				E.Eveleigh, P. McCarthy, S. Pollock	10-May-1989		Canada	New Brunswick	Restigouche	St-Quentin	Site composition: 50% balsam fir (Abies balsamea (L.) Mill.), 36% red spruce (Picea rubens Sarg.), 14% white birch (Betula papyrifera Marsh.)	47.483	-67.25	360
Apanteles morrisi	EE-2095-89 P3		ASSPP083-08	Atlantic Forestry Centre, Canadian Forest Service	Canada	New Brunswick	Yes	1	HQ106598	3	632	HQ025234	1	510	HQ025127	1	597				EE-2095-89 P3	Arthropoda	Insecta	Hymenoptera	Braconidae	Microgastrinae	Apanteles	Apanteles morrisi	Eldon S. Eveleigh	eeveleig@nrcan.gc.ca	M	S	A	Choristoneura rosaceana				E.Eveleigh, P. McCarthy, S. Pollock	12-May-1989		Canada	New Brunswick	Restigouche	St-Quentin	Site composition: 50% balsam fir (Abies balsamea (L.) Mill.), 36% red spruce (Picea rubens Sarg.), 14% white birch (Betula papyrifera Marsh.)	47.483	-67.25	360
Apanteles milleri	EE-5444-85 P1		ASSPP084-08	Atlantic Forestry Centre, Canadian Forest Service	Canada	New Brunswick	Yes	1	HQ106548	3	632	HQ025198	1	743		1					EE-5444-85 P1	Arthropoda	Insecta	Hymenoptera	Braconidae	Microgastrinae	Apanteles	Apanteles milleri	Eldon S. Eveleigh	eeveleig@nrcan.gc.ca	M	S	A	Coleotechnites piceaella				E.Eveleigh, P. McCarthy, S. Pollock	08-Apr-1985		Canada	New Brunswick	Sunbury	Acadia Research Forest	Site composition: 98% balsam fir (Abies balsamea (L.) Mill.), 1% red spruce (Picea rubens Sarg.), 1% red maple (Acer rubrum L.)	45.999	-66.263	58
Apanteles milleri	EE-6886-86 P1		ASSPP085-08	Atlantic Forestry Centre, Canadian Forest Service	Canada	New Brunswick	Yes	1	HQ106549	3	613		1			1					EE-6886-86 P1	Arthropoda	Insecta	Hymenoptera	Braconidae	Microgastrinae	Apanteles	Apanteles milleri	Eldon S. Eveleigh	eeveleig@nrcan.gc.ca	M	S	A	Coleotechnites piceaella				E.Eveleigh, P. McCarthy, S. Pollock	09-Jun-1986		Canada	New Brunswick	Sunbury	Acadia Research Forest	Site composition: 98% balsam fir (Abies balsamea (L.) Mill.), 1% red spruce (Picea rubens Sarg.), 1% red maple (Acer rubrum L.)	45.999	-66.263	58
Apanteles milleri	EE-5009-86 P2		ASSPP086-08	Atlantic Forestry Centre, Canadian Forest Service	Canada	New Brunswick	Yes	1	HQ106550	3	613	HQ025199	1	469	HQ025104	1	204				EE-5009-86 P2	Arthropoda	Insecta	Hymenoptera	Braconidae	Microgastrinae	Apanteles	Apanteles milleri	Eldon S. Eveleigh	eeveleig@nrcan.gc.ca	M	S	A	Coleotechnites piceaella				E.Eveleigh, P. McCarthy, S. Pollock	28-May-1986		Canada	New Brunswick				46	-66.4	112
Apanteles milleri	EE-3121-86 P1		ASSPP087-08	Atlantic Forestry Centre, Canadian Forest Service	Canada	New Brunswick	Yes	1	HQ106551	3	632	HQ025200	1	469	HQ025105	1	204				EE-3121-86 P1	Arthropoda	Insecta	Hymenoptera	Braconidae	Microgastrinae	Apanteles	Apanteles milleri	Eldon S. Eveleigh	eeveleig@nrcan.gc.ca	M	S	A	Choristoneura fumiferana				E.Eveleigh, P. McCarthy, S. Pollock	02-Apr-1986		Canada	New Brunswick	Sunbury	Acadia Research Forest	Site composition: 98% balsam fir (Abies balsamea (L.) Mill.), 1% red spruce (Picea rubens Sarg.), 1% red maple (Acer rubrum L.)	45.999	-66.263	58
Apanteles milleri	EE-4789-89 P2		ASSPP088-08	Atlantic Forestry Centre, Canadian Forest Service	Canada	New Brunswick	Yes	1	HQ106552	3	605	HQ025201	1	614		1					EE-4789-89 P2	Arthropoda	Insecta	Hymenoptera	Braconidae	Microgastrinae	Apanteles	Apanteles milleri	M. J. Sharkey	msharkey@uky.edu	F	S	A	Choristoneura fumiferana				E.Eveleigh, P. McCarthy, S. Pollock	19-Jul-1989		Canada	New Brunswick				46	-66.4	112
Apanteles petrovae	EE-12737-85 P1		ASSPP089-08	Atlantic Forestry Centre, Canadian Forest Service	Canada	New Brunswick	Yes	1	HQ106609	3	632	HQ025243	1	803		1					EE-12737-85 P1	Arthropoda	Insecta	Hymenoptera	Braconidae	Microgastrinae	Apanteles	Apanteles petrovae	Eldon S. Eveleigh	eeveleig@nrcan.gc.ca	F	S	A	Choristoneura fumiferana				E.Eveleigh, P. McCarthy, S. Pollock	03-Jun-1985		Canada	New Brunswick	Sunbury	Acadia Research Forest	Site composition: 98% balsam fir (Abies balsamea (L.) Mill.), 1% red spruce (Picea rubens Sarg.), 1% red maple (Acer rubrum L.)	45.999	-66.263	58
Apanteles petrovae	EE-3013-87 P1		ASSPP090-08	Atlantic Forestry Centre, Canadian Forest Service	Canada	New Brunswick	Yes	1	HQ106610	3	632	HQ025244	1	803	HQ025131	1	753				EE-3013-87 P1	Arthropoda	Insecta	Hymenoptera	Braconidae	Microgastrinae	Apanteles	Apanteles petrovae	Eldon S. Eveleigh	eeveleig@nrcan.gc.ca	M	S	A	Choristoneura fumiferana				E.Eveleigh, P. McCarthy, S. Pollock	15-May-1987		Canada	New Brunswick	Sunbury	Acadia Research Forest	Site composition: 98% balsam fir (Abies balsamea (L.) Mill.), 1% red spruce (Picea rubens Sarg.), 1% red maple (Acer rubrum L.)	45.999	-66.263	58
Apanteles petrovae	EE-7197-86 P2		ASSPP091-08	Atlantic Forestry Centre, Canadian Forest Service	Canada	New Brunswick	Yes	1	HQ106611	3	632		1			1					EE-7197-86 P2	Arthropoda	Insecta	Hymenoptera	Braconidae	Microgastrinae	Apanteles	Apanteles petrovae	Eldon S. Eveleigh	eeveleig@nrcan.gc.ca	M	S	A	Choristoneura fumiferana				E.Eveleigh, P. McCarthy, S. Pollock	11-Jun-1986		Canada	New Brunswick				46	-66.4	112
Apanteles petrovae	EE-5068-88 P2		ASSPP092-08	Atlantic Forestry Centre, Canadian Forest Service	Canada	New Brunswick	Yes	1	HQ106612	3	632	HQ025245	1	803	HQ025132	1	805				EE-5068-88 P2	Arthropoda	Insecta	Hymenoptera	Braconidae	Microgastrinae	Apanteles	Apanteles petrovae	Eldon S. Eveleigh	eeveleig@nrcan.gc.ca	F	S	A	Choristoneura fumiferana				E.Eveleigh, P. McCarthy, S. Pollock	16-Jun-1988		Canada	New Brunswick				46	-66.4	112
Apanteles petrovae	EE-249-89 P2		ASSPP093-08	Atlantic Forestry Centre, Canadian Forest Service	Canada	New Brunswick	Yes	1	HQ106613	3	631	HQ025246	1	803	HQ025133	1	781				EE-249-89 P2	Arthropoda	Insecta	Hymenoptera	Braconidae	Microgastrinae	Apanteles	Apanteles petrovae	M. J. Sharkey	msharkey@uky.edu	F	S	A	Choristoneura fumiferana				E.Eveleigh, P. McCarthy, S. Pollock	07-Jun-1989		Canada	New Brunswick				46	-66.4	112
Apanteles petrovae	EE-251-89 P2		ASSPP094-08	Atlantic Forestry Centre, Canadian Forest Service	Canada	New Brunswick	Yes	1	HQ106614	3	608	HQ025247	1	801		1					EE-251-89 P2	Arthropoda	Insecta	Hymenoptera	Braconidae	Microgastrinae	Apanteles	Apanteles petrovae	M. J. Sharkey	msharkey@uky.edu	M	S	A	Choristoneura fumiferana				E.Eveleigh, P. McCarthy, S. Pollock	07-Jun-1989		Canada	New Brunswick				46	-66.4	112
Apanteles petrovae	EE-260-89 P2		ASSPP095-08	Atlantic Forestry Centre, Canadian Forest Service	Canada	New Brunswick	Yes	1	HQ106615	3	632	HQ025248	1	803		1					EE-260-89 P2	Arthropoda	Insecta	Hymenoptera	Braconidae	Microgastrinae	Apanteles	Apanteles petrovae	M. J. Sharkey	msharkey@uky.edu	F	S	A	Choristoneura fumiferana				E.Eveleigh, P. McCarthy, S. Pollock	07-Jun-1989		Canada	New Brunswick				46	-66.4	112
Dolichogenidea absona	EE-3731-88 P1		ASSPP096-08	Atlantic Forestry Centre, Canadian Forest Service	Canada	New Brunswick	Yes	1	HQ107082	3	633	HQ025480	1	727	HQ025139	1	774				EE-3731-88 P1	Arthropoda	Insecta	Hymenoptera	Braconidae	Microgastrinae	Dolichogenidea	Dolichogenidea absona	Eldon S. Eveleigh	eeveleig@nrcan.gc.ca	M	S	A	Choristoneura fumiferana				E.Eveleigh, P. McCarthy, S. Pollock	01-Jun-1988		Canada	New Brunswick	Sunbury	Acadia Research Forest	Site composition: 98% balsam fir (Abies balsamea (L.) Mill.), 1% red spruce (Picea rubens Sarg.), 1% red maple (Acer rubrum L.)	45.999	-66.263	58
Dolichogenidea absona	EE-3746-88 P1		ASSPP097-08	Atlantic Forestry Centre, Canadian Forest Service	Canada	New Brunswick	Yes	1	HQ107083	3	633	HQ025481	1	755	HQ025140	1	764				EE-3746-88 P1	Arthropoda	Insecta	Hymenoptera	Braconidae	Microgastrinae	Dolichogenidea	Dolichogenidea absona	Eldon S. Eveleigh	eeveleig@nrcan.gc.ca	F	S	A	Choristoneura fumiferana				E.Eveleigh, P. McCarthy, S. Pollock	01-Jun-1988		Canada	New Brunswick	Sunbury	Acadia Research Forest	Site composition: 98% balsam fir (Abies balsamea (L.) Mill.), 1% red spruce (Picea rubens Sarg.), 1% red maple (Acer rubrum L.)	45.999	-66.263	58
Dolichogenidea absona	EE-3755-88 P1		ASSPP098-08	Atlantic Forestry Centre, Canadian Forest Service	Canada	New Brunswick	Yes	1	HQ107084	3	633	HQ025482	1	795	HQ025141	1	356				EE-3755-88 P1	Arthropoda	Insecta	Hymenoptera	Braconidae	Microgastrinae	Dolichogenidea	Dolichogenidea absona	Eldon S. Eveleigh	eeveleig@nrcan.gc.ca	F	S	A	Choristoneura fumiferana				E.Eveleigh, P. McCarthy, S. Pollock	01-Jun-1988		Canada	New Brunswick	Sunbury	Acadia Research Forest	Site composition: 98% balsam fir (Abies balsamea (L.) Mill.), 1% red spruce (Picea rubens Sarg.), 1% red maple (Acer rubrum L.)	45.999	-66.263	58
Dolichogenidea absona	EE-2273-89 P1		ASSPP099-08	Atlantic Forestry Centre, Canadian Forest Service	Canada	New Brunswick	Yes	1	HQ107085	3	633	HQ025483	1	796	HQ025142	1	710				EE-2273-89 P1	Arthropoda	Insecta	Hymenoptera	Braconidae	Microgastrinae	Dolichogenidea	Dolichogenidea absona	Eldon S. Eveleigh	eeveleig@nrcan.gc.ca	M	S	A	Choristoneura fumiferana				E.Eveleigh, P. McCarthy, S. Pollock	23-May-1989		Canada	New Brunswick	Sunbury	Acadia Research Forest	Site composition: 98% balsam fir (Abies balsamea (L.) Mill.), 1% red spruce (Picea rubens Sarg.), 1% red maple (Acer rubrum L.)	45.999	-66.263	58
Dolichogenidea absona	EE-2274-89 P1		ASSPP100-08	Atlantic Forestry Centre, Canadian Forest Service	Canada	New Brunswick	Yes	1	HQ107086	3	633	HQ025484	1	680	HQ025143	1	333				EE-2274-89 P1	Arthropoda	Insecta	Hymenoptera	Braconidae	Microgastrinae	Dolichogenidea	Dolichogenidea absona	Eldon S. Eveleigh	eeveleig@nrcan.gc.ca	F	S	A	Choristoneura fumiferana				E.Eveleigh, P. McCarthy, S. Pollock	23-May-1989		Canada	New Brunswick	Sunbury	Acadia Research Forest	Site composition: 98% balsam fir (Abies balsamea (L.) Mill.), 1% red spruce (Picea rubens Sarg.), 1% red maple (Acer rubrum L.)	45.999	-66.263	58
Dolichogenidea absona	EE-2842-89 P1		ASSPP101-08	Atlantic Forestry Centre, Canadian Forest Service	Canada	New Brunswick	Yes	1	HQ107087	3	633	HQ025485	1	777		1					EE-2842-89 P1	Arthropoda	Insecta	Hymenoptera	Braconidae	Microgastrinae	Dolichogenidea	Dolichogenidea absona	Eldon S. Eveleigh	eeveleig@nrcan.gc.ca	F	S	A	Choristoneura fumiferana				E.Eveleigh, P. McCarthy, S. Pollock	31-May-1989		Canada	New Brunswick	Sunbury	Acadia Research Forest	Site composition: 98% balsam fir (Abies balsamea (L.) Mill.), 1% red spruce (Picea rubens Sarg.), 1% red maple (Acer rubrum L.)	45.999	-66.263	58
Dolichogenidea absona	EE-2837-89 P1		ASSPP102-08	Atlantic Forestry Centre, Canadian Forest Service	Canada	New Brunswick	Yes	1	HQ107088	3	633	HQ025486	1	783	HQ025144	1	776				EE-2837-89 P1	Arthropoda	Insecta	Hymenoptera	Braconidae	Microgastrinae	Dolichogenidea	Dolichogenidea absona	Eldon S. Eveleigh	eeveleig@nrcan.gc.ca	F	S	A	Acleris variana				E.Eveleigh, P. McCarthy, S. Pollock	31-May-1989		Canada	New Brunswick	Sunbury	Acadia Research Forest	Site composition: 98% balsam fir (Abies balsamea (L.) Mill.), 1% red spruce (Picea rubens Sarg.), 1% red maple (Acer rubrum L.)	45.999	-66.263	58
Dolichogenidea absona	EE-2549-90 P2		ASSPP103-08	Atlantic Forestry Centre, Canadian Forest Service	Canada	New Brunswick	Yes	1	HQ107089	3	633	HQ025487	1	793		1					EE-2549-90 P2	Arthropoda	Insecta	Hymenoptera	Braconidae	Microgastrinae	Dolichogenidea	Dolichogenidea absona	Eldon S. Eveleigh	eeveleig@nrcan.gc.ca	M	S	A	Choristoneura fumiferana				E.Eveleigh, P. McCarthy, S. Pollock	06-Jun-1990		Canada	New Brunswick				46	-66.4	112
Dolichogenidea absona	EE-2806-90 P2		ASSPP104-08	Atlantic Forestry Centre, Canadian Forest Service	Canada	New Brunswick	Yes	1	HQ107090	3	633	HQ025488	1	796	HQ025145	1	274				EE-2806-90 P2	Arthropoda	Insecta	Hymenoptera	Braconidae	Microgastrinae	Dolichogenidea	Dolichogenidea absona	Eldon S. Eveleigh	eeveleig@nrcan.gc.ca	F	S	A	Choristoneura fumiferana				E.Eveleigh, P. McCarthy, S. Pollock	13-Jun-1990		Canada	New Brunswick				46	-66.4	112
Dolichogenidea absona	EE-3056-90 P2		ASSPP105-08	Atlantic Forestry Centre, Canadian Forest Service	Canada	New Brunswick	Yes	1	HQ107091	3	633	HQ025489	1	803		1					EE-3056-90 P2	Arthropoda	Insecta	Hymenoptera	Braconidae	Microgastrinae	Dolichogenidea	Dolichogenidea absona	Eldon S. Eveleigh	eeveleig@nrcan.gc.ca	F	S	A	Choristoneura fumiferana				E.Eveleigh, P. McCarthy, S. Pollock	20-Jun-1990		Canada	New Brunswick				46	-66.4	112
Dolichogenidea absona	EE-489-88 P2		ASSPP106-08	Atlantic Forestry Centre, Canadian Forest Service	Canada	New Brunswick	Yes	1	HQ107092	3	605		1			1					EE-489-88 P2	Arthropoda	Insecta	Hymenoptera	Braconidae	Microgastrinae	Dolichogenidea	Dolichogenidea absona	Eldon S. Eveleigh	eeveleig@nrcan.gc.ca	F	S	A	Choristoneura fumiferana				E.Eveleigh, P. McCarthy, S. Pollock	15-Jun-1988		Canada	New Brunswick				46	-66.4	112
Dolichogenidea absona	EE-14-89 P2		ASSPP108-08	Atlantic Forestry Centre, Canadian Forest Service	Canada	New Brunswick	Yes	1	HQ107093	3	633	HQ025490	1	763		1					EE-14-89 P2	Arthropoda	Insecta	Hymenoptera	Braconidae	Microgastrinae	Dolichogenidea	Dolichogenidea absona	Eldon S. Eveleigh	eeveleig@nrcan.gc.ca	F	S	A	Choristoneura fumiferana				E.Eveleigh, P. McCarthy, S. Pollock	01-Jun-1989		Canada	New Brunswick				46	-66.4	112
Dolichogenidea absona	EE-28-89 P2		ASSPP109-08	Atlantic Forestry Centre, Canadian Forest Service	Canada	New Brunswick	Yes	1	HQ107094	3	633	HQ025491	1	803		1					EE-28-89 P2	Arthropoda	Insecta	Hymenoptera	Braconidae	Microgastrinae	Dolichogenidea	Dolichogenidea absona	Eldon S. Eveleigh	eeveleig@nrcan.gc.ca	F	S	A	Choristoneura fumiferana				E.Eveleigh, P. McCarthy, S. Pollock	01-Jun-1989		Canada	New Brunswick				46	-66.4	112
Dolichogenidea absona	EE-21-88 P2		ASSPP110-08	Atlantic Forestry Centre, Canadian Forest Service	Canada	New Brunswick	Yes	1	HQ107095	3	606		1			1					EE-21-88 P2	Arthropoda	Insecta	Hymenoptera	Braconidae	Microgastrinae	Dolichogenidea	Dolichogenidea absona	Eldon S. Eveleigh	eeveleig@nrcan.gc.ca	F	S	A	Choristoneura fumiferana				E.Eveleigh, P. McCarthy, S. Pollock	06-Jun-1988		Canada	New Brunswick				46	-66.4	112
Dolichogenidea absona	EE-170-88 P2		ASSPP111-08	Atlantic Forestry Centre, Canadian Forest Service	Canada	New Brunswick	Yes	1	HQ107096	3	607		1			1					EE-170-88 P2	Arthropoda	Insecta	Hymenoptera	Braconidae	Microgastrinae	Dolichogenidea	Dolichogenidea absona	Eldon S. Eveleigh	eeveleig@nrcan.gc.ca	F	S	A	Choristoneura fumiferana				E.Eveleigh, P. McCarthy, S. Pollock	06-Jun-1988		Canada	New Brunswick				46	-66.4	112
Dolichogenidea absona	EE-343-88 P2		ASSPP112-08	Atlantic Forestry Centre, Canadian Forest Service	Canada	New Brunswick	Yes	1	HQ107097	3	605		1			1					EE-343-88 P2	Arthropoda	Insecta	Hymenoptera	Braconidae	Microgastrinae	Dolichogenidea	Dolichogenidea absona	Eldon S. Eveleigh	eeveleig@nrcan.gc.ca	F	S	A	Choristoneura fumiferana				E.Eveleigh, P. McCarthy, S. Pollock	06-Jun-1988		Canada	New Brunswick				46	-66.4	112
Dolichogenidea absona	EE-297-88 P2		ASSPP113-08	Atlantic Forestry Centre, Canadian Forest Service	Canada	New Brunswick	Yes	1	HQ107098	3	613		1			1					EE-297-88 P2	Arthropoda	Insecta	Hymenoptera	Braconidae	Microgastrinae	Dolichogenidea	Dolichogenidea absona	M. J. Sharkey	msharkey@uky.edu	F	S	A	Epinota radicana				E.Eveleigh, P. McCarthy, S. Pollock	14-Apr-1988		Canada	New Brunswick				46	-66.4	112
Dolichogenidea absona	EE-5244-88 P2		ASSPP114-08	Atlantic Forestry Centre, Canadian Forest Service	Canada	New Brunswick	Yes	1	HQ107099	3	602		1			1					EE-5244-88 P2	Arthropoda	Insecta	Hymenoptera	Braconidae	Microgastrinae	Dolichogenidea	Dolichogenidea absona	M. J. Sharkey	msharkey@uky.edu	F	S	A	Coleotechnites piceaella				E.Eveleigh, P. McCarthy, S. Pollock	20-Jun-1988		Canada	New Brunswick				46	-66.4	112
Dolichogenidea absona	EE-3075-90 P2		ASSPP115-08	Atlantic Forestry Centre, Canadian Forest Service	Canada	New Brunswick	Yes	1	HQ107100	3	633	HQ025492	1	763	HQ025146	1	638				EE-3075-90 P2	Arthropoda	Insecta	Hymenoptera	Braconidae	Microgastrinae	Dolichogenidea	Dolichogenidea absona	Eldon S. Eveleigh	eeveleig@nrcan.gc.ca	M	S	A	Coleotechnites piceaella				E.Eveleigh, P. McCarthy, S. Pollock	24-Jun-1990		Canada	New Brunswick				46	-66.4	112
Dolichogenidea renaulti	EE-2808-90 P2		ASSPP116-08	Atlantic Forestry Centre, Canadian Forest Service	Canada	New Brunswick	Yes	1	HQ107113	3	633	HQ025503	1	801	HQ025153	1	636	HQ152804	4	1394	EE-2808-90 P2	Arthropoda	Insecta	Hymenoptera	Braconidae	Microgastrinae	Dolichogenidea	Dolichogenidea renaulti	Eldon S. Eveleigh	eeveleig@nrcan.gc.ca	F	S	A	Coleotechnites piceaella				E.Eveleigh, P. McCarthy, S. Pollock	13-Jun-1990		Canada	New Brunswick				46	-66.4	112
Dolichogenidea renaulti	EE-3044-90 P2		ASSPP117-08	Atlantic Forestry Centre, Canadian Forest Service	Canada	New Brunswick	Yes	1	HQ107114	3	633	HQ025504	1	777	HQ025154	1	636	HQ152805	4	1395	EE-3044-90 P2	Arthropoda	Insecta	Hymenoptera	Braconidae	Microgastrinae	Dolichogenidea	Dolichogenidea renaulti	Eldon S. Eveleigh	eeveleig@nrcan.gc.ca	F	S	A	Coleotechnites piceaella				E.Eveleigh, P. McCarthy, S. Pollock	20-Jun-1990		Canada	New Brunswick				46	-66.4	112
Dolichogenidea renaulti	EE-4953-88 P2		ASSPP118-08	Atlantic Forestry Centre, Canadian Forest Service	Canada	New Brunswick	Yes	1	HQ107115	3	633	HQ025505	1	676	HQ025155	1	373				EE-4953-88 P2	Arthropoda	Insecta	Hymenoptera	Braconidae	Microgastrinae	Dolichogenidea	Dolichogenidea renaulti	Eldon S. Eveleigh	eeveleig@nrcan.gc.ca	F	S	A	Acleris variana				E.Eveleigh, P. McCarthy, S. Pollock	15-Jun-1988		Canada	New Brunswick				46	-66.4	112
Dolichogenidea renaulti	EE-4954-88 P2		ASSPP119-08	Atlantic Forestry Centre, Canadian Forest Service	Canada	New Brunswick	Yes	1	HQ107116	3	633		1		HQ025156	1	235	HQ152806	4	1373	EE-4954-88 P2	Arthropoda	Insecta	Hymenoptera	Braconidae	Microgastrinae	Dolichogenidea	Dolichogenidea renaulti	Eldon S. Eveleigh	eeveleig@nrcan.gc.ca	M	S	A	Acleris variana				E.Eveleigh, P. McCarthy, S. Pollock	15-Jun-1988		Canada	New Brunswick				46	-66.4	112
Dolichogenidea renaulti	EE-4987-88 P2		ASSPP120-08	Atlantic Forestry Centre, Canadian Forest Service	Canada	New Brunswick	Yes	1	HQ107117	3	633	HQ025506	1	676	HQ025157	1	633				EE-4987-88 P2	Arthropoda	Insecta	Hymenoptera	Braconidae	Microgastrinae	Dolichogenidea	Dolichogenidea renaulti	Eldon S. Eveleigh	eeveleig@nrcan.gc.ca	F	S	A	Acleris variana				E.Eveleigh, P. McCarthy, S. Pollock	15-Jun-1988		Canada	New Brunswick				46	-66.4	112
Dolichogenidea renaulti	EE-5195-88 P2		ASSPP121-08	Atlantic Forestry Centre, Canadian Forest Service	Canada	New Brunswick	Yes	1	HQ107118	3	633		1			1					EE-5195-88 P2	Arthropoda	Insecta	Hymenoptera	Braconidae	Microgastrinae	Dolichogenidea	Dolichogenidea renaulti	Eldon S. Eveleigh	eeveleig@nrcan.gc.ca	M	S	A	Acleris variana				E.Eveleigh, P. McCarthy, S. Pollock	20-Jun-1988		Canada	New Brunswick				46	-66.4	112
Dolichogenidea renaulti	EE-2788-90 P2		ASSPP122-08	Atlantic Forestry Centre, Canadian Forest Service	Canada	New Brunswick	Yes	1	HQ107119	3	633	HQ025507	1	471	HQ025158	1	248				EE-2788-90 P2	Arthropoda	Insecta	Hymenoptera	Braconidae	Microgastrinae	Dolichogenidea	Dolichogenidea renaulti	Eldon S. Eveleigh	eeveleig@nrcan.gc.ca	M	S	A	Acleris variana				E.Eveleigh, P. McCarthy, S. Pollock	13-Jun-1990		Canada	New Brunswick				46	-66.4	112
Dolichogenidea renaulti	EE-3070-90 P2		ASSPP123-08	Atlantic Forestry Centre, Canadian Forest Service	Canada	New Brunswick	Yes	1	HQ107120	3	633		1			1		HQ152807	4	1363	EE-3070-90 P2	Arthropoda	Insecta	Hymenoptera	Braconidae	Microgastrinae	Dolichogenidea	Dolichogenidea renaulti	Eldon S. Eveleigh	eeveleig@nrcan.gc.ca	M	S	A	Acleris variana				E.Eveleigh, P. McCarthy, S. Pollock	20-Jun-1990		Canada	New Brunswick				46	-66.4	112
Dolichogenidea renaulti	EE-430-93 P3		ASSPP124-08	Atlantic Forestry Centre, Canadian Forest Service	Canada	New Brunswick	Yes	1	HQ107121	3	633	HQ025508	1	795		1		HQ152808	4	1373	EE-430-93 P3	Arthropoda	Insecta	Hymenoptera	Braconidae	Microgastrinae	Dolichogenidea	Dolichogenidea renaulti	Eldon S. Eveleigh	eeveleig@nrcan.gc.ca	F	S	A	Acleris variana				E.Eveleigh, P. McCarthy, S. Pollock	14-Jun-1993		Canada	New Brunswick	Restigouche	St-Quentin	Site composition: 50% balsam fir (Abies balsamea (L.) Mill.), 36% red spruce (Picea rubens Sarg.), 14% white birch (Betula papyrifera Marsh.)	47.483	-67.25	360
Dolichogenidea renaulti	EE-543-93 P3		ASSPP125-08	Atlantic Forestry Centre, Canadian Forest Service	Canada	New Brunswick	Yes	1	HQ107122	3	633	HQ025509	1	471		1					EE-543-93 P3	Arthropoda	Insecta	Hymenoptera	Braconidae	Microgastrinae	Dolichogenidea	Dolichogenidea renaulti	Eldon S. Eveleigh	eeveleig@nrcan.gc.ca	F	S	A	Acleris variana				E.Eveleigh, P. McCarthy, S. Pollock	21-Jun-1993		Canada	New Brunswick	Restigouche	St-Quentin	Site composition: 50% balsam fir (Abies balsamea (L.) Mill.), 36% red spruce (Picea rubens Sarg.), 14% white birch (Betula papyrifera Marsh.)	47.483	-67.25	360
Dolichogenidea renaulti	EE-603-93 P3		ASSPP126-08	Atlantic Forestry Centre, Canadian Forest Service	Canada	New Brunswick	Yes	1	HQ107123	3	633	HQ025510	1	799		1		HQ152809	4	1454	EE-603-93 P3	Arthropoda	Insecta	Hymenoptera	Braconidae	Microgastrinae	Dolichogenidea	Dolichogenidea renaulti	Eldon S. Eveleigh	eeveleig@nrcan.gc.ca	M	S	A	Epinota radicana				E.Eveleigh, P. McCarthy, S. Pollock	28-Jun-1993		Canada	New Brunswick	Restigouche	St-Quentin	Site composition: 50% balsam fir (Abies balsamea (L.) Mill.), 36% red spruce (Picea rubens Sarg.), 14% white birch (Betula papyrifera Marsh.)	47.483	-67.25	360
Apanteles fumiferanae	EE-PL10C MP		ASSPP127-08	Atlantic Forestry Centre, Canadian Forest Service	Canada	New Brunswick	Yes	1	HQ106544	3	633	HQ025196	1	775	HQ025103	1	279				EE-PL10C MP	Arthropoda	Insecta	Hymenoptera	Braconidae	Microgastrinae	Apanteles	Apanteles fumiferanae	Eldon S. Eveleigh	eeveleig@nrcan.gc.ca	F	S	A	Choristoneura fumiferana				E.Eveleigh, P. McCarthy, S. Pollock	30-May-1990		Canada	New Brunswick				46	-66.4	112
Apanteles fumiferanae	EE-50-88 MP		ASSPP128-08	Atlantic Forestry Centre, Canadian Forest Service	Canada	New Brunswick	Yes	1	HQ106545	3	633	HQ025197	1	803		1					EE-50-88 MP	Arthropoda	Insecta	Hymenoptera	Braconidae	Microgastrinae	Apanteles	Apanteles fumiferanae	Eldon S. Eveleigh	eeveleig@nrcan.gc.ca	F	S	A	Choristoneura fumiferana				E.Eveleigh, P. McCarthy, S. Pollock	06-Jun-1988		Canada	New Brunswick				46	-66.4	112
Apanteles fumiferanae	EE-416-88 MP		ASSPP129-08	Atlantic Forestry Centre, Canadian Forest Service	Canada	New Brunswick	Yes	1	HQ106546	3	633		1			1					EE-416-88 MP	Arthropoda	Insecta	Hymenoptera	Braconidae	Microgastrinae	Apanteles	Apanteles fumiferanae	Eldon S. Eveleigh	eeveleig@nrcan.gc.ca	F	S	A	Choristoneura fumiferana				E.Eveleigh, P. McCarthy, S. Pollock	15-Jun-1988		Canada	New Brunswick				46	-66.4	112
Apanteles fumiferanae	EE-963-88 MP		ASSPP130-08	Atlantic Forestry Centre, Canadian Forest Service	Canada	New Brunswick	Yes	1	HQ106547	3	633		1			1					EE-963-88 MP	Arthropoda	Insecta	Hymenoptera	Braconidae	Microgastrinae	Apanteles	Apanteles fumiferanae	Eldon S. Eveleigh	eeveleig@nrcan.gc.ca	F	S	A	Choristoneura fumiferana				E.Eveleigh, P. McCarthy, S. Pollock	29-Jun-1988		Canada	New Brunswick				46	-66.4	112
Apanteles morrisi	EE-246-90 MP		ASSPP131-08	Atlantic Forestry Centre, Canadian Forest Service	Canada	New Brunswick	Yes	1	HQ106599	3	633		1		HQ025128	1	360				EE-246-90 MP	Arthropoda	Insecta	Hymenoptera	Braconidae	Microgastrinae	Apanteles	Apanteles morrisi	Eldon S. Eveleigh	eeveleig@nrcan.gc.ca	M	S	A	Choristoneura fumiferana				E.Eveleigh, P. McCarthy, S. Pollock	13-Jun-1990		Canada	New Brunswick				46	-66.4	112
Apanteles morrisi	EE-P887-88 MP		ASSPP132-08	Atlantic Forestry Centre, Canadian Forest Service	Canada	New Brunswick	Yes	1	HQ106600	3	633		1			1					EE-P887-88 MP	Arthropoda	Insecta	Hymenoptera	Braconidae	Microgastrinae	Apanteles	Apanteles morrisi	M. J. Sharkey	msharkey@uky.edu	F	S	A	Choristoneura fumiferana				E.Eveleigh, P. McCarthy, S. Pollock	23-Jun-1988		Canada	New Brunswick				46	-66.4	112
Apanteles morrisi	EE-P302-90 MP		ASSPP133-08	Atlantic Forestry Centre, Canadian Forest Service	Canada	New Brunswick	Yes	1	HQ106601	3	612	HQ025235	1	782		1					EE-P302-90 MP	Arthropoda	Insecta	Hymenoptera	Braconidae	Microgastrinae	Apanteles	Apanteles morrisi	Eldon S. Eveleigh	eeveleig@nrcan.gc.ca	M	S	A	Choristoneura fumiferana				E.Eveleigh, P. McCarthy, S. Pollock	13-Jun-1990		Canada	New Brunswick				46	-66.4	112
Apanteles morrisi	EE-P219-90 MP		ASSPP134-08	Atlantic Forestry Centre, Canadian Forest Service	Canada	New Brunswick	Yes	1	HQ106602	3	634	HQ025236	1	730		1					EE-P219-90 MP	Arthropoda	Insecta	Hymenoptera	Braconidae	Microgastrinae	Apanteles	Apanteles morrisi	Eldon S. Eveleigh	eeveleig@nrcan.gc.ca	F	S	A	Choristoneura fumiferana				E.Eveleigh, P. McCarthy, S. Pollock	08-Jun-1990		Canada	New Brunswick				46	-66.4	112
Apanteles morrisi	EE-P338-90 MP		ASSPP135-08	Atlantic Forestry Centre, Canadian Forest Service	Canada	New Brunswick	Yes	1	HQ106603	3	611	HQ025237	1	801		1					EE-P338-90 MP	Arthropoda	Insecta	Hymenoptera	Braconidae	Microgastrinae	Apanteles	Apanteles morrisi	Eldon S. Eveleigh	eeveleig@nrcan.gc.ca	F	S	A	Choristoneura fumiferana				E.Eveleigh, P. McCarthy, S. Pollock	13-Jun-1990		Canada	New Brunswick				46	-66.4	112
Apanteles morrisi	EE-P232-90 MP		ASSPP136-08	Atlantic Forestry Centre, Canadian Forest Service	Canada	New Brunswick	Yes	1	HQ106604	3	635	HQ025238	1	581	HQ025129	1	186				EE-P232-90 MP	Arthropoda	Insecta	Hymenoptera	Braconidae	Microgastrinae	Apanteles	Apanteles morrisi	Eldon S. Eveleigh	eeveleig@nrcan.gc.ca	F	S	A	Choristoneura fumiferana				E.Eveleigh, P. McCarthy, S. Pollock	08-Jun-1990		Canada	New Brunswick				46	-66.4	112
Apanteles morrisi	EE-P342-90 MP		ASSPP137-08	Atlantic Forestry Centre, Canadian Forest Service	Canada	New Brunswick	Yes	1	HQ106605	3	612	HQ025239	1	803		1					EE-P342-90 MP	Arthropoda	Insecta	Hymenoptera	Braconidae	Microgastrinae	Apanteles	Apanteles morrisi	Eldon S. Eveleigh	eeveleig@nrcan.gc.ca	F	S	A	Choristoneura fumiferana				E.Eveleigh, P. McCarthy, S. Pollock	13-Jun-1990		Canada	New Brunswick				46	-66.4	112
Apanteles morrisi	EE-P258-90 MP		ASSPP138-08	Atlantic Forestry Centre, Canadian Forest Service	Canada	New Brunswick	Yes	1	HQ106606	3	606	HQ025240	1	544		1					EE-P258-90 MP	Arthropoda	Insecta	Hymenoptera	Braconidae	Microgastrinae	Apanteles	Apanteles morrisi	Eldon S. Eveleigh	eeveleig@nrcan.gc.ca	F	S	A	Choristoneura fumiferana				E.Eveleigh, P. McCarthy, S. Pollock	13-Jun-1990		Canada	New Brunswick				46	-66.4	112
Apanteles morrisi	EE-P391-90 MP		ASSPP139-08	Atlantic Forestry Centre, Canadian Forest Service	Canada	New Brunswick	Yes	1	HQ106607	3	533	HQ025241	1	775	HQ025130	1	224				EE-P391-90 MP	Arthropoda	Insecta	Hymenoptera	Braconidae	Microgastrinae	Apanteles	Apanteles morrisi	Eldon S. Eveleigh	eeveleig@nrcan.gc.ca	F	S	A	Choristoneura fumiferana				E.Eveleigh, P. McCarthy, S. Pollock	21-Jun-1990		Canada	New Brunswick				46	-66.4	112
Apanteles morrisi	EE-P283-90 MP		ASSPP140-08	Atlantic Forestry Centre, Canadian Forest Service	Canada	New Brunswick	Yes	1	HQ106608	3	605	HQ025242	1	439		1					EE-P283-90 MP	Arthropoda	Insecta	Hymenoptera	Braconidae	Microgastrinae	Apanteles	Apanteles morrisi	Eldon S. Eveleigh	eeveleig@nrcan.gc.ca	F	S	A	Choristoneura fumiferana				E.Eveleigh, P. McCarthy, S. Pollock	13-Jun-1990		Canada	New Brunswick				46	-66.4	112
Apanteles petrovae	EE-16-91 MP		ASSPP141-08	Atlantic Forestry Centre, Canadian Forest Service	Canada	New Brunswick	Yes	1	HQ106616	3	633		1			1					EE-16-91 MP	Arthropoda	Insecta	Hymenoptera	Braconidae	Microgastrinae	Apanteles	Apanteles petrovae	Eldon S. Eveleigh	eeveleig@nrcan.gc.ca	M	S	A	Choristoneura fumiferana				E.Eveleigh, P. McCarthy, S. Pollock	29-May-1991		Canada	New Brunswick				46	-66.4	112
Apanteles petrovae	EE-21-91 MP		ASSPP142-08	Atlantic Forestry Centre, Canadian Forest Service	Canada	New Brunswick	Yes	1	HQ106617	3	633	HQ025249	1	803	HQ025134	1	697				EE-21-91 MP	Arthropoda	Insecta	Hymenoptera	Braconidae	Microgastrinae	Apanteles	Apanteles petrovae	Eldon S. Eveleigh	eeveleig@nrcan.gc.ca	M	S	A	Choristoneura fumiferana				E.Eveleigh, P. McCarthy, S. Pollock	29-May-1991		Canada	New Brunswick				46	-66.4	112
Apanteles petrovae	EE-41-91 MP		ASSPP143-08	Atlantic Forestry Centre, Canadian Forest Service	Canada	New Brunswick	Yes	1	HQ106618	3	635		1		HQ025135	1	156				EE-41-91 MP	Arthropoda	Insecta	Hymenoptera	Braconidae	Microgastrinae	Apanteles	Apanteles petrovae	Eldon S. Eveleigh	eeveleig@nrcan.gc.ca	M	S	A	Choristoneura fumiferana				E.Eveleigh, P. McCarthy, S. Pollock	29-May-1991		Canada	New Brunswick				46	-66.4	112
Apanteles petrovae	EE-42-91 MP		ASSPP144-08	Atlantic Forestry Centre, Canadian Forest Service	Canada	New Brunswick	Yes	1	HQ106619	3	633		1			1					EE-42-91 MP	Arthropoda	Insecta	Hymenoptera	Braconidae	Microgastrinae	Apanteles	Apanteles petrovae	Eldon S. Eveleigh	eeveleig@nrcan.gc.ca	M	S	A	Choristoneura fumiferana				E.Eveleigh, P. McCarthy, S. Pollock	29-May-1991		Canada	New Brunswick				46	-66.4	112
Apanteles petrovae	EE-163-91 MP		ASSPP145-08	Atlantic Forestry Centre, Canadian Forest Service	Canada	New Brunswick	Yes	1	HQ106620	3	633	HQ025250	1	799		1					EE-163-91 MP	Arthropoda	Insecta	Hymenoptera	Braconidae	Microgastrinae	Apanteles	Apanteles petrovae	Eldon S. Eveleigh	eeveleig@nrcan.gc.ca	M	S	A	Choristoneura fumiferana				E.Eveleigh, P. McCarthy, S. Pollock	29-May-1991		Canada	New Brunswick				46	-66.4	112
Apanteles petrovae	EE-311-91 MP		ASSPP146-08	Atlantic Forestry Centre, Canadian Forest Service	Canada	New Brunswick	Yes	1	HQ106621	3	633	HQ025251	1	801	HQ025136	1	747				EE-311-91 MP	Arthropoda	Insecta	Hymenoptera	Braconidae	Microgastrinae	Apanteles	Apanteles petrovae	Eldon S. Eveleigh	eeveleig@nrcan.gc.ca	F	S	A	Choristoneura fumiferana				E.Eveleigh, P. McCarthy, S. Pollock	05-Jun-1991		Canada	New Brunswick				46	-66.4	112
Apanteles petrovae	EE-323-91 MP		ASSPP147-08	Atlantic Forestry Centre, Canadian Forest Service	Canada	New Brunswick	Yes	1	HQ106622	3	633	HQ025252	1	803	HQ025137	1	768				EE-323-91 MP	Arthropoda	Insecta	Hymenoptera	Braconidae	Microgastrinae	Apanteles	Apanteles petrovae	Eldon S. Eveleigh	eeveleig@nrcan.gc.ca	M	S	A	Choristoneura fumiferana				E.Eveleigh, P. McCarthy, S. Pollock	05-Jun-1991		Canada	New Brunswick				46	-66.4	112
Apanteles petrovae	EE-P393-90 MP		ASSPP148-08	Atlantic Forestry Centre, Canadian Forest Service	Canada	New Brunswick	Yes	1	HQ106623	3	635		1			1					EE-P393-90 MP	Arthropoda	Insecta	Hymenoptera	Braconidae	Microgastrinae	Apanteles	Apanteles petrovae	Eldon S. Eveleigh	eeveleig@nrcan.gc.ca	M	S	A	Choristoneura fumiferana				E.Eveleigh, P. McCarthy, S. Pollock	27-Jun-1990		Canada	New Brunswick				46	-66.4	112
Apanteles petrovae	EE-P162-89 MP		ASSPP150-08	Atlantic Forestry Centre, Canadian Forest Service	Canada	New Brunswick	Yes	1	HQ106624	3	606	HQ025253	1	584	HQ025138	1	214				EE-P162-89 MP	Arthropoda	Insecta	Hymenoptera	Braconidae	Microgastrinae	Apanteles	Apanteles petrovae	Eldon S. Eveleigh	eeveleig@nrcan.gc.ca	M	S	A	Choristoneura fumiferana				E.Eveleigh, P. McCarthy, S. Pollock	07-Jun-1989		Canada	New Brunswick				46	-66.4	112
Dolichogenidea renaulti	EE-1115-93 MP		ASSPP151-08	Atlantic Forestry Centre, Canadian Forest Service	Canada	New Brunswick	Yes	1	HQ107124	3	633		1		HQ025159	1	648				EE-1115-93 MP	Arthropoda	Insecta	Hymenoptera	Braconidae	Microgastrinae	Dolichogenidea	Dolichogenidea renaulti	Eldon S. Eveleigh	eeveleig@nrcan.gc.ca	M	S	A	Acleris variana				E.Eveleigh, P. McCarthy, S. Pollock	23-Jun-1993		Canada	New Brunswick				46	-66.4	112
Dolichogenidea renaulti	EE-231-94 MP		ASSPP152-08	Atlantic Forestry Centre, Canadian Forest Service	Canada	New Brunswick	Yes	1	HQ107125	3	633	HQ025511	1	495		1					EE-231-94 MP	Arthropoda	Insecta	Hymenoptera	Braconidae	Microgastrinae	Dolichogenidea	Dolichogenidea renaulti	Eldon S. Eveleigh	eeveleig@nrcan.gc.ca	M	S	A	Acleris variana				E.Eveleigh, P. McCarthy, S. Pollock	14-Jun-1994		Canada	New Brunswick				46	-66.4	112
Dolichogenidea renaulti	EE-173-95 MP		ASSPP153-08	Atlantic Forestry Centre, Canadian Forest Service	Canada	New Brunswick	Yes	1	HQ107126	3	633	HQ025512	1	676	HQ025160	1	611				EE-173-95 MP	Arthropoda	Insecta	Hymenoptera	Braconidae	Microgastrinae	Dolichogenidea	Dolichogenidea renaulti	Eldon S. Eveleigh	eeveleig@nrcan.gc.ca	F	S	A	Acleris variana				E.Eveleigh, P. McCarthy, S. Pollock	03-Jun-1995		Canada	New Brunswick				46	-66.4	112
Dolichogenidea absona	EE-299-90 MP		ASSPP155-08	Atlantic Forestry Centre, Canadian Forest Service	Canada	New Brunswick	Yes	1	HQ107101	3	633		1		HQ025147	1	205				EE-299-90 MP	Arthropoda	Insecta	Hymenoptera	Braconidae	Microgastrinae	Dolichogenidea	Dolichogenidea absona	Eldon S. Eveleigh	eeveleig@nrcan.gc.ca	M	S	A	Coleotechnites piceaella				E.Eveleigh, P. McCarthy, S. Pollock	13-Jun-1990		Canada	New Brunswick				46	-66.4	112
Dolichogenidea absona	EE-1101-93 MP		ASSPP156-08	Atlantic Forestry Centre, Canadian Forest Service	Canada	New Brunswick	Yes	1	HQ107102	3	633		1			1					EE-1101-93 MP	Arthropoda	Insecta	Hymenoptera	Braconidae	Microgastrinae	Dolichogenidea	Dolichogenidea absona	Eldon S. Eveleigh	eeveleig@nrcan.gc.ca	M	S	A	Coleotechnites piceaella				E.Eveleigh, P. McCarthy, S. Pollock	17-Jun-1993		Canada	New Brunswick				46	-66.4	112
Dolichogenidea absona	EE-P6-90 MP		ASSPP158-08	Atlantic Forestry Centre, Canadian Forest Service	Canada	New Brunswick	Yes	1	HQ107103	3	605	HQ025493	1	694	HQ025148	1	150				EE-P6-90 MP	Arthropoda	Insecta	Hymenoptera	Braconidae	Microgastrinae	Dolichogenidea	Dolichogenidea absona	Eldon S. Eveleigh	eeveleig@nrcan.gc.ca	F	S	A	Choristoneura fumiferana				E.Eveleigh, P. McCarthy, S. Pollock	30-May-1990		Canada	New Brunswick				46	-66.4	112
Dolichogenidea absona	EE-P57-90 MP		ASSPP159-08	Atlantic Forestry Centre, Canadian Forest Service	Canada	New Brunswick	Yes	1	HQ107104	3	605	HQ025494	1	690		1					EE-P57-90 MP	Arthropoda	Insecta	Hymenoptera	Braconidae	Microgastrinae	Dolichogenidea	Dolichogenidea absona	Eldon S. Eveleigh	eeveleig@nrcan.gc.ca	F	S	A	Choristoneura fumiferana				E.Eveleigh, P. McCarthy, S. Pollock	30-May-1990		Canada	New Brunswick				46	-66.4	112
Dolichogenidea absona	EE-P82-90 MP		ASSPP160-08	Atlantic Forestry Centre, Canadian Forest Service	Canada	New Brunswick	Yes	1	HQ107105	3	633	HQ025495	1	765		1					EE-P82-90 MP	Arthropoda	Insecta	Hymenoptera	Braconidae	Microgastrinae	Dolichogenidea	Dolichogenidea absona	Eldon S. Eveleigh	eeveleig@nrcan.gc.ca	F	S	A	Choristoneura fumiferana				E.Eveleigh, P. McCarthy, S. Pollock	30-May-1990		Canada	New Brunswick				46	-66.4	112
Dolichogenidea absona	EE-P10-90 MP		ASSPP161-08	Atlantic Forestry Centre, Canadian Forest Service	Canada	New Brunswick	Yes	1	HQ107106	3	633	HQ025496	1	795		1					EE-P10-90 MP	Arthropoda	Insecta	Hymenoptera	Braconidae	Microgastrinae	Dolichogenidea	Dolichogenidea absona	Eldon S. Eveleigh	eeveleig@nrcan.gc.ca	F	S	A	Choristoneura fumiferana				E.Eveleigh, P. McCarthy, S. Pollock	30-May-1990		Canada	New Brunswick				46	-66.4	112
Dolichogenidea absona	EE-P84-90 MP		ASSPP162-08	Atlantic Forestry Centre, Canadian Forest Service	Canada	New Brunswick	Yes	1	HQ107107	3	603	HQ025497	1	803		1					EE-P84-90 MP	Arthropoda	Insecta	Hymenoptera	Braconidae	Microgastrinae	Dolichogenidea	Dolichogenidea absona	Eldon S. Eveleigh	eeveleig@nrcan.gc.ca	M	S	A	Choristoneura fumiferana				E.Eveleigh, P. McCarthy, S. Pollock	30-May-1990		Canada	New Brunswick				46	-66.4	112
Dolichogenidea absona	EE-P20-90 MP		ASSPP163-08	Atlantic Forestry Centre, Canadian Forest Service	Canada	New Brunswick	Yes	1	HQ107108	3	609	HQ025498	1	801	HQ025149	1	324				EE-P20-90 MP	Arthropoda	Insecta	Hymenoptera	Braconidae	Microgastrinae	Dolichogenidea	Dolichogenidea absona	Eldon S. Eveleigh	eeveleig@nrcan.gc.ca	M	S	A	Choristoneura fumiferana				E.Eveleigh, P. McCarthy, S. Pollock	30-May-1990		Canada	New Brunswick				46	-66.4	112
Dolichogenidea absona	EE-P43-90 MP		ASSPP164-08	Atlantic Forestry Centre, Canadian Forest Service	Canada	New Brunswick	Yes	1	HQ107109	3	605	HQ025499	1	662	HQ025150	1	306				EE-P43-90 MP	Arthropoda	Insecta	Hymenoptera	Braconidae	Microgastrinae	Dolichogenidea	Dolichogenidea absona	Eldon S. Eveleigh	eeveleig@nrcan.gc.ca	M	S	A	Choristoneura fumiferana				E.Eveleigh, P. McCarthy, S. Pollock	30-May-1990		Canada	New Brunswick				46	-66.4	112
Dolichogenidea absona	EE-P85-90 MP		ASSPP165-08	Atlantic Forestry Centre, Canadian Forest Service	Canada	New Brunswick	Yes	1	HQ107110	3	605	HQ025500	1	801	HQ025151	1	265				EE-P85-90 MP	Arthropoda	Insecta	Hymenoptera	Braconidae	Microgastrinae	Dolichogenidea	Dolichogenidea absona	Eldon S. Eveleigh	eeveleig@nrcan.gc.ca	M	S	A	Choristoneura fumiferana				E.Eveleigh, P. McCarthy, S. Pollock	30-May-1990		Canada	New Brunswick				46	-66.4	112
Dolichogenidea absona	EE-P48-90 MP		ASSPP166-08	Atlantic Forestry Centre, Canadian Forest Service	Canada	New Brunswick	Yes	1	HQ107111	3	633	HQ025501	1	800	HQ025152	1	205				EE-P48-90 MP	Arthropoda	Insecta	Hymenoptera	Braconidae	Microgastrinae	Dolichogenidea	Dolichogenidea absona	Eldon S. Eveleigh	eeveleig@nrcan.gc.ca	M	S	A	Choristoneura fumiferana				E.Eveleigh, P. McCarthy, S. Pollock	30-May-1990		Canada	New Brunswick				46	-66.4	112
Dolichogenidea absona	EE-P94-90 MP		ASSPP167-08	Atlantic Forestry Centre, Canadian Forest Service	Canada	New Brunswick	Yes	1	HQ107112	3	587	HQ025502	1	795		1					EE-P94-90 MP	Arthropoda	Insecta	Hymenoptera	Braconidae	Microgastrinae	Dolichogenidea	Dolichogenidea absona	Eldon S. Eveleigh	eeveleig@nrcan.gc.ca	M	S	A	Choristoneura fumiferana				E.Eveleigh, P. McCarthy, S. Pollock	30-May-1990		Canada	New Brunswick				46	-66.4	112
Meteorus trachynotus	EE-16514-85 P1		ASSPP168-08	Atlantic Forestry Centre, Canadian Forest Service	Canada	New Brunswick	Yes	1	HQ107581	3	633		1			1					EE-16514-85 P1	Arthropoda	Insecta	Hymenoptera	Braconidae	Meteorinae	Meteorus	Meteorus trachynotus	Eldon S. Eveleigh	eeveleig@nrcan.gc.ca	F	S	A	Choristoneura fumiferana				E.Eveleigh, P. McCarthy, S. Pollock	26-Jun-1985		Canada	New Brunswick	Sunbury	Acadia Research Forest	Site composition: 98% balsam fir (Abies balsamea (L.) Mill.), 1% red spruce (Picea rubens Sarg.), 1% red maple (Acer rubrum L.)	45.999	-66.263	58
Meteorus trachynotus	EE-16938-85 P1		ASSPP169-08	Atlantic Forestry Centre, Canadian Forest Service	Canada	New Brunswick	Yes	1	HQ107582	3	635		1			1					EE-16938-85 P1	Arthropoda	Insecta	Hymenoptera	Braconidae	Meteorinae	Meteorus	Meteorus trachynotus	Eldon S. Eveleigh	eeveleig@nrcan.gc.ca	F	S	A	Choristoneura fumiferana				E.Eveleigh, P. McCarthy, S. Pollock	01-Jul-1985		Canada	New Brunswick	Sunbury	Acadia Research Forest	Site composition: 98% balsam fir (Abies balsamea (L.) Mill.), 1% red spruce (Picea rubens Sarg.), 1% red maple (Acer rubrum L.)	45.999	-66.263	58
Meteorus trachynotus	EE-16952-85 P1		ASSPP170-08	Atlantic Forestry Centre, Canadian Forest Service	Canada	New Brunswick	Yes	1	HQ107576	3	635	HQ025623	1	803	HQ025161	1	638				EE-16952-85 P1	Arthropoda	Insecta	Hymenoptera	Braconidae	Meteorinae	Meteorus	Meteorus trachynotus	Eldon S. Eveleigh	eeveleig@nrcan.gc.ca	F	S	A	Choristoneura fumiferana				E.Eveleigh, P. McCarthy, S. Pollock	01-Jul-1985		Canada	New Brunswick	Sunbury	Acadia Research Forest	Site composition: 98% balsam fir (Abies balsamea (L.) Mill.), 1% red spruce (Picea rubens Sarg.), 1% red maple (Acer rubrum L.)	45.999	-66.263	58
Meteorus trachynotus	EE-17124-85 P1		ASSPP171-08	Atlantic Forestry Centre, Canadian Forest Service	Canada	New Brunswick	Yes	1	HQ107583	3	635		1			1					EE-17124-85 P1	Arthropoda	Insecta	Hymenoptera	Braconidae	Meteorinae	Meteorus	Meteorus trachynotus	Eldon S. Eveleigh	eeveleig@nrcan.gc.ca	F	S	A	Choristoneura fumiferana				E.Eveleigh, P. McCarthy, S. Pollock	02-Jul-1985		Canada	New Brunswick	Sunbury	Acadia Research Forest	Site composition: 98% balsam fir (Abies balsamea (L.) Mill.), 1% red spruce (Picea rubens Sarg.), 1% red maple (Acer rubrum L.)	45.999	-66.263	58
Meteorus trachynotus	EE-17127-85 P1		ASSPP172-08	Atlantic Forestry Centre, Canadian Forest Service	Canada	New Brunswick	Yes	1	HQ107584	3	635		1			1					EE-17127-85 P1	Arthropoda	Insecta	Hymenoptera	Braconidae	Meteorinae	Meteorus	Meteorus trachynotus	Eldon S. Eveleigh	eeveleig@nrcan.gc.ca	M	S	A	Choristoneura fumiferana				E.Eveleigh, P. McCarthy, S. Pollock	02-Jul-1985		Canada	New Brunswick	Sunbury	Acadia Research Forest	Site composition: 98% balsam fir (Abies balsamea (L.) Mill.), 1% red spruce (Picea rubens Sarg.), 1% red maple (Acer rubrum L.)	45.999	-66.263	58
Meteorus trachynotus	EE-17292-85 P1		ASSPP173-08	Atlantic Forestry Centre, Canadian Forest Service	Canada	New Brunswick	Yes	1	HQ107585	3	386		1			1					EE-17292-85 P1	Arthropoda	Insecta	Hymenoptera	Braconidae	Meteorinae	Meteorus	Meteorus trachynotus	Eldon S. Eveleigh	eeveleig@nrcan.gc.ca	F	S	A	Choristoneura fumiferana				E.Eveleigh, P. McCarthy, S. Pollock	02-Jul-1985		Canada	New Brunswick	Sunbury	Acadia Research Forest	Site composition: 98% balsam fir (Abies balsamea (L.) Mill.), 1% red spruce (Picea rubens Sarg.), 1% red maple (Acer rubrum L.)	45.999	-66.263	58
Meteorus trachynotus	EE-17294-85 P1		ASSPP174-08	Atlantic Forestry Centre, Canadian Forest Service	Canada	New Brunswick	Yes	1	HQ107586	3	635	HQ025628	1	799		1					EE-17294-85 P1	Arthropoda	Insecta	Hymenoptera	Braconidae	Meteorinae	Meteorus	Meteorus trachynotus	Eldon S. Eveleigh	eeveleig@nrcan.gc.ca	F	S	A	Choristoneura fumiferana				E.Eveleigh, P. McCarthy, S. Pollock	02-Jul-1985		Canada	New Brunswick	Sunbury	Acadia Research Forest	Site composition: 98% balsam fir (Abies balsamea (L.) Mill.), 1% red spruce (Picea rubens Sarg.), 1% red maple (Acer rubrum L.)	45.999	-66.263	58
Meteorus trachynotus	EE-17502-85 P1		ASSPP175-08	Atlantic Forestry Centre, Canadian Forest Service	Canada	New Brunswick	Yes	1	HQ107587	3	635	HQ025629	1	803		1					EE-17502-85 P1	Arthropoda	Insecta	Hymenoptera	Braconidae	Meteorinae	Meteorus	Meteorus trachynotus	Eldon S. Eveleigh	eeveleig@nrcan.gc.ca	F	S	A	Choristoneura fumiferana				E.Eveleigh, P. McCarthy, S. Pollock	03-Jul-1985		Canada	New Brunswick	Sunbury	Acadia Research Forest	Site composition: 98% balsam fir (Abies balsamea (L.) Mill.), 1% red spruce (Picea rubens Sarg.), 1% red maple (Acer rubrum L.)	45.999	-66.263	58
Meteorus trachynotus	EE-17553-85 P1		ASSPP176-08	Atlantic Forestry Centre, Canadian Forest Service	Canada	New Brunswick	Yes	1	HQ107588	3	635	HQ025630	1	799		1					EE-17553-85 P1	Arthropoda	Insecta	Hymenoptera	Braconidae	Meteorinae	Meteorus	Meteorus trachynotus	Eldon S. Eveleigh	eeveleig@nrcan.gc.ca	M	S	A	Choristoneura fumiferana				E.Eveleigh, P. McCarthy, S. Pollock	04-Jul-1985		Canada	New Brunswick	Sunbury	Acadia Research Forest	Site composition: 98% balsam fir (Abies balsamea (L.) Mill.), 1% red spruce (Picea rubens Sarg.), 1% red maple (Acer rubrum L.)	45.999	-66.263	58
Meteorus trachynotus	EE-17576-85 P1		ASSPP177-08	Atlantic Forestry Centre, Canadian Forest Service	Canada	New Brunswick	Yes	1	HQ107589	3	635	HQ025631	1	380		1					EE-17576-85 P1	Arthropoda	Insecta	Hymenoptera	Braconidae	Meteorinae	Meteorus	Meteorus trachynotus	Eldon S. Eveleigh	eeveleig@nrcan.gc.ca	F	S	A	Choristoneura fumiferana				E.Eveleigh, P. McCarthy, S. Pollock	04-Jul-1985		Canada	New Brunswick	Sunbury	Acadia Research Forest	Site composition: 98% balsam fir (Abies balsamea (L.) Mill.), 1% red spruce (Picea rubens Sarg.), 1% red maple (Acer rubrum L.)	45.999	-66.263	58
Meteorus trachynotus	EE-5487-85 P1		ASSPP178-08	Atlantic Forestry Centre, Canadian Forest Service	Canada	New Brunswick	Yes	1	HQ107590	3	635	HQ025632	1	799		1					EE-5487-85 P1	Arthropoda	Insecta	Hymenoptera	Braconidae	Meteorinae	Meteorus	Meteorus trachynotus	Eldon S. Eveleigh	eeveleig@nrcan.gc.ca	M	S	A	Choristoneura rosaceana				E.Eveleigh, P. McCarthy, S. Pollock	22-Apr-1985		Canada	New Brunswick	Sunbury	Acadia Research Forest	Site composition: 98% balsam fir (Abies balsamea (L.) Mill.), 1% red spruce (Picea rubens Sarg.), 1% red maple (Acer rubrum L.)	45.999	-66.263	58
Meteorus trachynotus	EE-8347-85 P1		ASSPP179-08	Atlantic Forestry Centre, Canadian Forest Service	Canada	New Brunswick	Yes	1	HQ107591	3	633		1			1					EE-8347-85 P1	Arthropoda	Insecta	Hymenoptera	Braconidae	Meteorinae	Meteorus	Meteorus trachynotus	Eldon S. Eveleigh	eeveleig@nrcan.gc.ca	M	S	A	Choristoneura rosaceana				E.Eveleigh, P. McCarthy, S. Pollock	05-May-1985		Canada	New Brunswick	Sunbury	Acadia Research Forest	Site composition: 98% balsam fir (Abies balsamea (L.) Mill.), 1% red spruce (Picea rubens Sarg.), 1% red maple (Acer rubrum L.)	45.999	-66.263	58
Meteorus trachynotus	EE-8164-86 P2		ASSPP180-08	Atlantic Forestry Centre, Canadian Forest Service	Canada	New Brunswick	Yes	1	HQ107592	3	633	HQ025633	1	803	HQ025166	1	385				EE-8164-86 P2	Arthropoda	Insecta	Hymenoptera	Braconidae	Meteorinae	Meteorus	Meteorus trachynotus	Eldon S. Eveleigh	eeveleig@nrcan.gc.ca	F	S	A	Choristoneura fumiferana				E.Eveleigh, P. McCarthy, S. Pollock	16-Jun-1986		Canada	New Brunswick				46	-66.4	112
Meteorus trachynotus	EE-9381-86 P2		ASSPP181-08	Atlantic Forestry Centre, Canadian Forest Service	Canada	New Brunswick	Yes	1	HQ107593	3	633	HQ025634	1	803		1					EE-9381-86 P2	Arthropoda	Insecta	Hymenoptera	Braconidae	Meteorinae	Meteorus	Meteorus trachynotus	Eldon S. Eveleigh	eeveleig@nrcan.gc.ca	F	S	A	Choristoneura fumiferana				E.Eveleigh, P. McCarthy, S. Pollock	20-Jun-1986		Canada	New Brunswick				46	-66.4	112
Meteorus trachynotus	EE-10089-86 P2		ASSPP182-08	Atlantic Forestry Centre, Canadian Forest Service	Canada	New Brunswick	Yes	1	HQ107594	3	635	HQ025635	1	799		1					EE-10089-86 P2	Arthropoda	Insecta	Hymenoptera	Braconidae	Meteorinae	Meteorus	Meteorus trachynotus	Eldon S. Eveleigh	eeveleig@nrcan.gc.ca	F	S	A	Choristoneura fumiferana				E.Eveleigh, P. McCarthy, S. Pollock	25-Jun-1986		Canada	New Brunswick				46	-66.4	112
Meteorus trachynotus	EE-10473-86 P2		ASSPP183-08	Atlantic Forestry Centre, Canadian Forest Service	Canada	New Brunswick	Yes	1	HQ107580	3	635	HQ025627	1	803	HQ025165	1	769				EE-10473-86 P2	Arthropoda	Insecta	Hymenoptera	Braconidae	Meteorinae	Meteorus	Meteorus trachynotus	Eldon S. Eveleigh	eeveleig@nrcan.gc.ca	M	S	A	Choristoneura fumiferana				E.Eveleigh, P. McCarthy, S. Pollock	27-Jun-1986		Canada	New Brunswick				46	-66.4	112
Meteorus trachynotus	EE-10750-86 P2		ASSPP184-08	Atlantic Forestry Centre, Canadian Forest Service	Canada	New Brunswick	Yes	1	HQ107579	3	633	HQ025626	1	797	HQ025164	1	753				EE-10750-86 P2	Arthropoda	Insecta	Hymenoptera	Braconidae	Meteorinae	Meteorus	Meteorus trachynotus	Eldon S. Eveleigh	eeveleig@nrcan.gc.ca	M	S	A	Choristoneura fumiferana				E.Eveleigh, P. McCarthy, S. Pollock	30-Jun-1986		Canada	New Brunswick				46	-66.4	112
Meteorus trachynotus	EE-10769-86 P2		ASSPP185-08	Atlantic Forestry Centre, Canadian Forest Service	Canada	New Brunswick	Yes	1	HQ107595	3	635	HQ025636	1	794		1					EE-10769-86 P2	Arthropoda	Insecta	Hymenoptera	Braconidae	Meteorinae	Meteorus	Meteorus trachynotus	Eldon S. Eveleigh	eeveleig@nrcan.gc.ca	F	S	A	Choristoneura fumiferana				E.Eveleigh, P. McCarthy, S. Pollock	01-Jul-1986		Canada	New Brunswick				46	-66.4	112
Meteorus trachynotus	EE-11336-86 P2		ASSPP186-08	Atlantic Forestry Centre, Canadian Forest Service	Canada	New Brunswick	Yes	1	HQ107578	3	633	HQ025625	1	785	HQ025163	1	757				EE-11336-86 P2	Arthropoda	Insecta	Hymenoptera	Braconidae	Meteorinae	Meteorus	Meteorus trachynotus	Eldon S. Eveleigh	eeveleig@nrcan.gc.ca	M	S	A	Choristoneura fumiferana				E.Eveleigh, P. McCarthy, S. Pollock	04-Jul-1986		Canada	New Brunswick				46	-66.4	112
Meteorus trachynotus	EE-11348-86 P2		ASSPP187-08	Atlantic Forestry Centre, Canadian Forest Service	Canada	New Brunswick	Yes	1	HQ107577	3	633	HQ025624	1	765	HQ025162	1	767				EE-11348-86 P2	Arthropoda	Insecta	Hymenoptera	Braconidae	Meteorinae	Meteorus	Meteorus trachynotus	Eldon S. Eveleigh	eeveleig@nrcan.gc.ca	F	S	A	Choristoneura fumiferana				E.Eveleigh, P. McCarthy, S. Pollock	04-Jul-1986		Canada	New Brunswick				46	-66.4	112
Meteorus trachynotus	EE-11763-86 P2		ASSPP188-08	Atlantic Forestry Centre, Canadian Forest Service	Canada	New Brunswick	Yes	1	HQ107596	3	633	HQ025637	1	801	HQ025167	1	385				EE-11763-86 P2	Arthropoda	Insecta	Hymenoptera	Braconidae	Meteorinae	Meteorus	Meteorus trachynotus	Eldon S. Eveleigh	eeveleig@nrcan.gc.ca	F	S	A	Choristoneura fumiferana				E.Eveleigh, P. McCarthy, S. Pollock	08-Jul-1986		Canada	New Brunswick				46	-66.4	112
Meteorus trachynotus	EE-12306-86 P2		ASSPP189-08	Atlantic Forestry Centre, Canadian Forest Service	Canada	New Brunswick	Yes	1	HQ107597	3	633	HQ025638	1	803		1					EE-12306-86 P2	Arthropoda	Insecta	Hymenoptera	Braconidae	Meteorinae	Meteorus	Meteorus trachynotus	Eldon S. Eveleigh	eeveleig@nrcan.gc.ca	F	S	A	Choristoneura fumiferana				E.Eveleigh, P. McCarthy, S. Pollock	10-Jul-1986		Canada	New Brunswick				46	-66.4	112
Meteorus trachynotus	EE-5589-88 P3		ASSPP190-08	Atlantic Forestry Centre, Canadian Forest Service	Canada	New Brunswick	Yes	1	HQ107598	3	633	HQ025639	1	799		1					EE-5589-88 P3	Arthropoda	Insecta	Hymenoptera	Braconidae	Meteorinae	Meteorus	Meteorus trachynotus	Eldon S. Eveleigh	eeveleig@nrcan.gc.ca	M	S	A	Choristoneura fumiferana				E.Eveleigh, P. McCarthy, S. Pollock	23-Jun-1988		Canada	New Brunswick	Restigouche	St-Quentin	Site composition: 50% balsam fir (Abies balsamea (L.) Mill.), 36% red spruce (Picea rubens Sarg.), 14% white birch (Betula papyrifera Marsh.)	47.483	-67.25	360
Meteorus trachynotus	EE-5994-88 P3		ASSPP191-08	Atlantic Forestry Centre, Canadian Forest Service	Canada	New Brunswick	Yes	1	HQ107599	4	657	HQ025640	1	797							EE-5994-88 P3	Arthropoda	Insecta	Hymenoptera	Braconidae	Meteorinae	Meteorus	Meteorus trachynotus	Eldon S. Eveleigh	eeveleig@nrcan.gc.ca	M	S	A	Choristonuera fumiferana	Site composition: 50% balsam fir (Abies balsamea (L.) Mill.), 36% red spruce (Picea rubens Sarg.), 14% white birch (Betula papyrifera Marsh.)			E.Eveleigh, P. McCarthy, S. Pollock	30-Jun-1988		Canada	New Brunswick	Restigouche	St-Quentin	Site composition: 50% balsam fir (Abies balsamea (L.) Mill.), 36% red spruce (Picea rubens Sarg.), 14% white birch (Betula papyrifera Marsh.)	47.483	-67.25	360
Meteorus trachynotus	EE-6030-88 P3		ASSPP192-08	Atlantic Forestry Centre, Canadian Forest Service	Canada	New Brunswick	Yes	1	HQ107600	4	657	HQ025641	1	803							EE-6030-88 P3	Arthropoda	Insecta	Hymenoptera	Braconidae	Meteorinae	Meteorus	Meteorus trachynotus	Eldon S. Eveleigh	eeveleig@nrcan.gc.ca	F	S	A	Choristoneura fumiferana	Site composition: 50% balsam fir (Abies balsamea (L.) Mill.), 36% red spruce (Picea rubens Sarg.), 14% white birch (Betula papyrifera Marsh.)			E.Eveleigh, P. McCarthy, S. Pollock	30-Jun-1988		Canada	New Brunswick	Restigouche	St-Quentin	Site composition: 50% balsam fir (Abies balsamea (L.) Mill.), 36% red spruce (Picea rubens Sarg.), 14% white birch (Betula papyrifera Marsh.)	47.483	-67.25	360
Meteorus trachynotus	EE-6243-88 P3		ASSPP193-08	Atlantic Forestry Centre, Canadian Forest Service	Canada	New Brunswick	Yes	1	HQ107601	4	657	HQ025642	1	803							EE-6243-88 P3	Arthropoda	Insecta	Hymenoptera	Braconidae	Meteorinae	Meteorus	Meteorus trachynotus	Eldon S. Eveleigh	eeveleig@nrcan.gc.ca	F	S	A	Choristoneura fumiferana	Site composition: 50% balsam fir (Abies balsamea (L.) Mill.), 36% red spruce (Picea rubens Sarg.), 14% white birch (Betula papyrifera Marsh.)			E.Eveleigh, P. McCarthy, S. Pollock	07-Jul-1988		Canada	New Brunswick	Restigouche	St-Quentin	Site composition: 50% balsam fir (Abies balsamea (L.) Mill.), 36% red spruce (Picea rubens Sarg.), 14% white birch (Betula papyrifera Marsh.)	47.483	-67.25	360
Meteorus trachynotus	EE-6365-88 P3		ASSPP194-08	Atlantic Forestry Centre, Canadian Forest Service	Canada	New Brunswick	Yes	1	HQ107602	4	657	HQ025643	1	803							EE-6365-88 P3	Arthropoda	Insecta	Hymenoptera	Braconidae	Meteorinae	Meteorus	Meteorus trachynotus	Eldon S. Eveleigh	eeveleig@nrcan.gc.ca	M	S	A	Choristoneura fumiferana	Site composition: 50% balsam fir (Abies balsamea (L.) Mill.), 36% red spruce (Picea rubens Sarg.), 14% white birch (Betula papyrifera Marsh.)			E.Eveleigh, P. McCarthy, S. Pollock	07-Jul-1988		Canada	New Brunswick	Restigouche	St-Quentin	Site composition: 50% balsam fir (Abies balsamea (L.) Mill.), 36% red spruce (Picea rubens Sarg.), 14% white birch (Betula papyrifera Marsh.)	47.483	-67.25	360
Meteorus trachynotus	EE-4078-89 P3		ASSPP195-08	Atlantic Forestry Centre, Canadian Forest Service	Canada	New Brunswick	Yes	1	HQ107603	4	657	HQ025644	1	760							EE-4078-89 P3	Arthropoda	Insecta	Hymenoptera	Braconidae	Meteorinae	Meteorus	Meteorus trachynotus	Eldon S. Eveleigh	eeveleig@nrcan.gc.ca	M	S	A	Choristoneura fumiferana	Site composition: 50% balsam fir (Abies balsamea (L.) Mill.), 36% red spruce (Picea rubens Sarg.), 14% white birch (Betula papyrifera Marsh.)			E.Eveleigh, P. McCarthy, S. Pollock	26-Jun-1989		Canada	New Brunswick	Restigouche	St-Quentin	Site composition: 50% balsam fir (Abies balsamea (L.) Mill.), 36% red spruce (Picea rubens Sarg.), 14% white birch (Betula papyrifera Marsh.)	47.483	-67.25	360
Meteorus trachynotus	EE-4249-89 P3		ASSPP196-08	Atlantic Forestry Centre, Canadian Forest Service	Canada	New Brunswick	Yes	1	HQ107604	4	657	HQ025645	1	803							EE-4249-89 P3	Arthropoda	Insecta	Hymenoptera	Braconidae	Meteorinae	Meteorus	Meteorus trachynotus	Eldon S. Eveleigh	eeveleig@nrcan.gc.ca	F	S	A	Choristoneura fumiferana	Site composition: 50% balsam fir (Abies balsamea (L.) Mill.), 36% red spruce (Picea rubens Sarg.), 14% white birch (Betula papyrifera Marsh.)			E.Eveleigh, P. McCarthy, S. Pollock	29-Jun-1989		Canada	New Brunswick	Restigouche	St-Quentin	Site composition: 50% balsam fir (Abies balsamea (L.) Mill.), 36% red spruce (Picea rubens Sarg.), 14% white birch (Betula papyrifera Marsh.)	47.483	-67.25	360
Meteorus trachynotus	EE-4350-89 P3		ASSPP197-08	Atlantic Forestry Centre, Canadian Forest Service	Canada	New Brunswick	Yes	1	HQ107605	4	657	HQ025646	1	803							EE-4350-89 P3	Arthropoda	Insecta	Hymenoptera	Braconidae	Meteorinae	Meteorus	Meteorus trachynotus	Eldon S. Eveleigh	eeveleig@nrcan.gc.ca	M	S	A	Choristoneura fumiferana	Site composition: 50% balsam fir (Abies balsamea (L.) Mill.), 36% red spruce (Picea rubens Sarg.), 14% white birch (Betula papyrifera Marsh.)			E.Eveleigh, P. McCarthy, S. Pollock	04-Jun-1989		Canada	New Brunswick	Restigouche	St-Quentin	Site composition: 50% balsam fir (Abies balsamea (L.) Mill.), 36% red spruce (Picea rubens Sarg.), 14% white birch (Betula papyrifera Marsh.)	47.483	-67.25	360
Meteorus trachynotus	EE-4484-89 P3		ASSPP198-08	Atlantic Forestry Centre, Canadian Forest Service	Canada	New Brunswick	Yes	1	HQ107606	4	657	HQ025647	1	803							EE-4484-89 P3	Arthropoda	Insecta	Hymenoptera	Braconidae	Meteorinae	Meteorus	Meteorus trachynotus	Eldon S. Eveleigh	eeveleig@nrcan.gc.ca	M	S	A	Choristoneura fumiferana	Site composition: 50% balsam fir (Abies balsamea (L.) Mill.), 36% red spruce (Picea rubens Sarg.), 14% white birch (Betula papyrifera Marsh.)			E.Eveleigh, P. McCarthy, S. Pollock	10-Jul-1989		Canada	New Brunswick	Restigouche	St-Quentin	Site composition: 50% balsam fir (Abies balsamea (L.) Mill.), 36% red spruce (Picea rubens Sarg.), 14% white birch (Betula papyrifera Marsh.)	47.483	-67.25	360
Meteorus trachynotus	EE-4510-89 P3		ASSPP199-08	Atlantic Forestry Centre, Canadian Forest Service	Canada	New Brunswick	Yes	1	HQ107607	4	657	HQ025648	1	797							EE-4510-89 P3	Arthropoda	Insecta	Hymenoptera	Braconidae	Meteorinae	Meteorus	Meteorus trachynotus	Eldon S. Eveleigh	eeveleig@nrcan.gc.ca	F	S	A	Choristoneura fumiferana	Site composition: 50% balsam fir (Abies balsamea (L.) Mill.), 36% red spruce (Picea rubens Sarg.), 14% white birch (Betula papyrifera Marsh.)			E.Eveleigh, P. McCarthy, S. Pollock	06-Jul-1989		Canada	New Brunswick	Restigouche	St-Quentin	Site composition: 50% balsam fir (Abies balsamea (L.) Mill.), 36% red spruce (Picea rubens Sarg.), 14% white birch (Betula papyrifera Marsh.)	47.483	-67.25	360
Meteorus trachynotus	EE-4162-89 P3		ASSPP200-08	Atlantic Forestry Centre, Canadian Forest Service	Canada	New Brunswick	Yes	1	HQ107608	4	657	HQ025649	1	803							EE-4162-89 P3	Arthropoda	Insecta	Hymenoptera	Braconidae	Meteorinae	Meteorus	Meteorus trachynotus	Eldon S. Eveleigh	eeveleig@nrcan.gc.ca	M	S	A	Epinota radicana	Site composition: 50% balsam fir (Abies balsamea (L.) Mill.), 36% red spruce (Picea rubens Sarg.), 14% white birch (Betula papyrifera Marsh.)			E.Eveleigh, P. McCarthy, S. Pollock	26-Jun-1989		Canada	New Brunswick	Restigouche	St-Quentin	Site composition: 50% balsam fir (Abies balsamea (L.) Mill.), 36% red spruce (Picea rubens Sarg.), 14% white birch (Betula papyrifera Marsh.)	47.483	-67.25	360
Meteorus trachynotus	EE-1493-88 P3		ASSPP201-08	Atlantic Forestry Centre, Canadian Forest Service	Canada	New Brunswick	Yes	1	HQ107609	4	657	HQ025650	1	801							EE-1493-88 P3	Arthropoda	Insecta	Hymenoptera	Braconidae	Meteorinae	Meteorus	Meteorus trachynotus	Eldon S. Eveleigh	eeveleig@nrcan.gc.ca	F	S	A	Choristoneura rosaceana	Site composition: 50% balsam fir (Abies balsamea (L.) Mill.), 36% red spruce (Picea rubens Sarg.), 14% white birch (Betula papyrifera Marsh.)			E.Eveleigh, P. McCarthy, S. Pollock	06-May-1988		Canada	New Brunswick	Restigouche	St-Quentin	Site composition: 50% balsam fir (Abies balsamea (L.) Mill.), 36% red spruce (Picea rubens Sarg.), 14% white birch (Betula papyrifera Marsh.)	47.483	-67.25	360
Meteorus trachynotus	EE-19-90 P3		ASSPP202-08	Atlantic Forestry Centre, Canadian Forest Service	Canada	New Brunswick	Yes	1	HQ107610	4	657	HQ025651	1	791							EE-19-90 P3	Arthropoda	Insecta	Hymenoptera	Braconidae	Meteorinae	Meteorus	Meteorus trachynotus	Eldon S. Eveleigh	eeveleig@nrcan.gc.ca	M	S	A	Choristoneura rosaceana	Site composition: 50% balsam fir (Abies balsamea (L.) Mill.), 36% red spruce (Picea rubens Sarg.), 14% white birch (Betula papyrifera Marsh.)			E.Eveleigh, P. McCarthy, S. Pollock	23-Mar-1990		Canada	New Brunswick	Restigouche	St-Quentin	Site composition: 50% balsam fir (Abies balsamea (L.) Mill.), 36% red spruce (Picea rubens Sarg.), 14% white birch (Betula papyrifera Marsh.)	47.483	-67.25	360
Meteorus trachynotus	EE-1716-90 P3		ASSPP203-08	Atlantic Forestry Centre, Canadian Forest Service	Canada	New Brunswick	Yes	1	HQ107611	4	274	HQ025652	1	803							EE-1716-90 P3	Arthropoda	Insecta	Hymenoptera	Braconidae	Meteorinae	Meteorus	Meteorus trachynotus	Eldon S. Eveleigh	eeveleig@nrcan.gc.ca	M	S	A	Choristoneura rosaceana	Site composition: 50% balsam fir (Abies balsamea (L.) Mill.), 36% red spruce (Picea rubens Sarg.), 14% white birch (Betula papyrifera Marsh.)			E.Eveleigh, P. McCarthy, S. Pollock	08-Apr-1990		Canada	New Brunswick	Restigoughe	St-Quentin	Site composition: 50% balsam fir (Abies balsamea (L.) Mill.), 36% red spruce (Picea rubens Sarg.), 14% white birch (Betula papyrifera Marsh.)	47.483	-67.25	360
Orgilus sp.	EE-9353-85 P1		ASSPP204-08	Atlantic Forestry Centre, Canadian Forest Service	Canada	New Brunswick	Yes	1	HQ107624	4	657	HQ025664	1	803							EE-9353-85 P1	Arthropoda	Insecta	Hymenoptera	Braconidae	Orgilinae	Orgilus	Orgilus sp.	Eldon S. Eveleigh	eeveleig@nrcan.gc.ca	F	S	A	Coleotechnites piceaella	Site composition: 98% balsam fir (Abies balsamea (L.) Mill.), 1% red spruce (Picea rubens Sarg.), 1% red maple (Acer rubrum L.)			E.Eveleigh, P. McCarthy, S. Pollock	15-May-1985		Canada	New Brunswick	Sunbury	Acadia Research Forest	Site composition: 98% balsam fir (Abies balsamea (L.) Mill.), 1% red spruce (Picea rubens Sarg.), 1% red maple (Acer rubrum L.)	45.999	-66.263	58
Orgilus sp.	EE-12440-85 P1		ASSPP205-08	Atlantic Forestry Centre, Canadian Forest Service	Canada	New Brunswick	Yes	1	HQ107625	4	657	HQ025665	1	803							EE-12440-85 P1	Arthropoda	Insecta	Hymenoptera	Braconidae	Orgilinae	Orgilus	Orgilus sp.	Eldon S. Eveleigh	eeveleig@nrcan.gc.ca	M	S	A	Coleotechnites piceaella	Site composition: 98% balsam fir (Abies balsamea (L.) Mill.), 1% red spruce (Picea rubens Sarg.), 1% red maple (Acer rubrum L.)			E.Eveleigh, P. McCarthy, S. Pollock	31-May-1985		Canada	New Brunswick	Sunbury	Acadia Research Forest	Site composition: 98% balsam fir (Abies balsamea (L.) Mill.), 1% red spruce (Picea rubens Sarg.), 1% red maple (Acer rubrum L.)	45.999	-66.263	58
Orgilus sp.	EE-14292-85 P1		ASSPP206-08	Atlantic Forestry Centre, Canadian Forest Service	Canada	New Brunswick	Yes	1	HQ107626	4	657	HQ025666	1	803							EE-14292-85 P1	Arthropoda	Insecta	Hymenoptera	Braconidae	Orgilinae	Orgilus	Orgilus sp.	Eldon S. Eveleigh	eeveleig@nrcan.gc.ca	F	S	A	Coleotechnites piceaella	Site composition: 98% balsam fir (Abies balsamea (L.) Mill.), 1% red spruce (Picea rubens Sarg.), 1% red maple (Acer rubrum L.)			E.Eveleigh, P. McCarthy, S. Pollock	11-Jun-1985		Canada	New Brunswick	Sunbury	Acadia Research Forest	Site composition: 98% balsam fir (Abies balsamea (L.) Mill.), 1% red spruce (Picea rubens Sarg.), 1% red maple (Acer rubrum L.)	45.999	-66.263	58
Orgilus sp.	EE-7301-86 P1		ASSPP207-08	Atlantic Forestry Centre, Canadian Forest Service	Canada	New Brunswick	Yes	1	HQ107627	4	657	HQ025667	1	803							EE-7301-86 P1	Arthropoda	Insecta	Hymenoptera	Braconidae	Orgilinae	Orgilus	Orgilus sp.	Eldon S. Eveleigh	eeveleig@nrcan.gc.ca	M	S	A	Coleotechnites piceaella	Site composition: 98% balsam fir (Abies balsamea (L.) Mill.), 1% red spruce (Picea rubens Sarg.), 1% red maple (Acer rubrum L.)			E.Eveleigh, P. McCarthy, S. Pollock	12-Jun-1986		Canada	New Brunswick	Sunbury	Acadia Research Forest	Site composition: 98% balsam fir (Abies balsamea (L.) Mill.), 1% red spruce (Picea rubens Sarg.), 1% red maple (Acer rubrum L.)	45.999	-66.263	58
Orgilus sp.	EE-6470-87 P1		ASSPP208-08	Atlantic Forestry Centre, Canadian Forest Service	Canada	New Brunswick	Yes	1	HQ107628	4	657	HQ025668	1	800							EE-6470-87 P1	Arthropoda	Insecta	Hymenoptera	Braconidae	Orgilinae	Orgilus	Orgilus sp.	Eldon S. Eveleigh	eeveleig@nrcan.gc.ca	F	S	A	Coleotechnites piceaella	Site composition: 98% balsam fir (Abies balsamea (L.) Mill.), 1% red spruce (Picea rubens Sarg.), 1% red maple (Acer rubrum L.)			E.Eveleigh, P. McCarthy, S. Pollock	16-Jun-1987		Canada	New Brunswick	Sunbury	Acadia Research Forest	Site composition: 98% balsam fir (Abies balsamea (L.) Mill.), 1% red spruce (Picea rubens Sarg.), 1% red maple (Acer rubrum L.)	45.999	-66.263	58
Orgilus sp.	EE-7062-87 P1		ASSPP209-08	Atlantic Forestry Centre, Canadian Forest Service	Canada	New Brunswick	Yes	1	HQ107629	4	657		1								EE-7062-87 P1	Arthropoda	Insecta	Hymenoptera	Braconidae	Orgilinae	Orgilus	Orgilus sp.	Eldon S. Eveleigh	eeveleig@nrcan.gc.ca	F	S	A	Coleotechnites piceaella	Site composition: 98% balsam fir (Abies balsamea (L.) Mill.), 1% red spruce (Picea rubens Sarg.), 1% red maple (Acer rubrum L.)			E.Eveleigh, P. McCarthy, S. Pollock	23-Jun-1987		Canada	New Brunswick	Sunbury	Acadia Research Forest	Site composition: 98% balsam fir (Abies balsamea (L.) Mill.), 1% red spruce (Picea rubens Sarg.), 1% red maple (Acer rubrum L.)	45.999	-66.263	58
Orgilus sp.	EE-7565-87 P1		ASSPP210-08	Atlantic Forestry Centre, Canadian Forest Service	Canada	New Brunswick	Yes	1	HQ107630	4	657	HQ025669	1	803							EE-7565-87 P1	Arthropoda	Insecta	Hymenoptera	Braconidae	Orgilinae	Orgilus	Orgilus sp.	Eldon S. Eveleigh	eeveleig@nrcan.gc.ca	F	S	A	Coleotechnites piceaella	Site composition: 98% balsam fir (Abies balsamea (L.) Mill.), 1% red spruce (Picea rubens Sarg.), 1% red maple (Acer rubrum L.)			E.Eveleigh, P. McCarthy, S. Pollock	29-Jun-1987		Canada	New Brunswick	Sunbury	Acadia Research Forest	Site composition: 98% balsam fir (Abies balsamea (L.) Mill.), 1% red spruce (Picea rubens Sarg.), 1% red maple (Acer rubrum L.)	45.999	-66.263	58
Orgilus sp.	EE-286-88 P1		ASSPP211-08	Atlantic Forestry Centre, Canadian Forest Service	Canada	New Brunswick	Yes	1	HQ107631	4	657	HQ025670	1	803							EE-286-88 P1	Arthropoda	Insecta	Hymenoptera	Braconidae	Orgilinae	Orgilus	Orgilus sp.	Eldon S. Eveleigh	eeveleig@nrcan.gc.ca	F	S	A	Coleotechnites piceaella	Site composition: 98% balsam fir (Abies balsamea (L.) Mill.), 1% red spruce (Picea rubens Sarg.), 1% red maple (Acer rubrum L.)			E.Eveleigh, P. McCarthy, S. Pollock	14-Apr-1988		Canada	New Brunswick	Sunbury	Acadia Research Forest	Site composition: 98% balsam fir (Abies balsamea (L.) Mill.), 1% red spruce (Picea rubens Sarg.), 1% red maple (Acer rubrum L.)	45.999	-66.263	58
Orgilus sp.	EE-292-88 P1		ASSPP212-08	Atlantic Forestry Centre, Canadian Forest Service	Canada	New Brunswick	Yes	1	HQ107632	4	657	HQ025671	1	801							EE-292-88 P1	Arthropoda	Insecta	Hymenoptera	Braconidae	Orgilinae	Orgilus	Orgilus sp.	Eldon S. Eveleigh	eeveleig@nrcan.gc.ca	F	S	A	Coleotechnites piceaella	Site composition: 98% balsam fir (Abies balsamea (L.) Mill.), 1% red spruce (Picea rubens Sarg.), 1% red maple (Acer rubrum L.)			E.Eveleigh, P. McCarthy, S. Pollock	14-Apr-1988		Canada	New Brunswick	Sunbury	Acadia Research Forest	Site composition: 98% balsam fir (Abies balsamea (L.) Mill.), 1% red spruce (Picea rubens Sarg.), 1% red maple (Acer rubrum L.)	45.999	-66.263	58
Orgilus sp.	EE-298-88 P1		ASSPP213-08	Atlantic Forestry Centre, Canadian Forest Service	Canada	New Brunswick	Yes	1	HQ107633	4	657	HQ025672	1	797							EE-298-88 P1	Arthropoda	Insecta	Hymenoptera	Braconidae	Orgilinae	Orgilus	Orgilus sp.	Eldon S. Eveleigh	eeveleig@nrcan.gc.ca	F	S	A	Coleotechnites piceaella	Site composition: 98% balsam fir (Abies balsamea (L.) Mill.), 1% red spruce (Picea rubens Sarg.), 1% red maple (Acer rubrum L.)			E.Eveleigh, P. McCarthy, S. Pollock	15-Apr-1988		Canada	New Brunswick	Sunbury	Acadia Research Forest	Site composition: 98% balsam fir (Abies balsamea (L.) Mill.), 1% red spruce (Picea rubens Sarg.), 1% red maple (Acer rubrum L.)	45.999	-66.263	58
Orgilus sp.	EE-4957-86 P2		ASSPP214-08	Atlantic Forestry Centre, Canadian Forest Service	Canada	New Brunswick	Yes	1	HQ107634	4	657	HQ025673	1	803				HQ152844	2	1616	EE-4957-86 P2	Arthropoda	Insecta	Hymenoptera	Braconidae	Orgilinae	Orgilus	Orgilus sp.	Eldon S. Eveleigh	eeveleig@nrcan.gc.ca	M	S	A	Coleotechnites piceaella	Site composition: 77% balsam fir (Abies balsamea (L.) Mill.), 12% red maple (Acer rubrum L), 8% red (Picea rubens Sarg.) and white spruce (Picea glauca Moench.), 1% eastern white pine (Pinus strobus L.) and 2% other hardwood species			E.Eveleigh, P. McCarthy, S. Pollock	28-May-1986		Canada	New Brunswick				46	-66.4	112
Orgilus sp.	EE-143-87 P2		ASSPP215-08	Atlantic Forestry Centre, Canadian Forest Service	Canada	New Brunswick	Yes	1	HQ107635	4	274	HQ025674	1	377							EE-143-87 P2	Arthropoda	Insecta	Hymenoptera	Braconidae	Orgilinae	Orgilus	Orgilus sp.	Eldon S. Eveleigh	eeveleig@nrcan.gc.ca	F	S	A	Coleotechnites piceaella	Site composition: 77% balsam fir (Abies balsamea (L.) Mill.), 12% red maple (Acer rubrum L), 8% red (Picea rubens Sarg.) and white spruce (Picea glauca Moench.), 1% eastern white pine (Pinus strobus L.) and 2% other hardwood species			E.Eveleigh, P. McCarthy, S. Pollock	14-Mar-1987		Canada	New Brunswick				46	-66.4	112
Orgilus sp.	EE-252-87 P2		ASSPP216-08	Atlantic Forestry Centre, Canadian Forest Service	Canada	New Brunswick	Yes	1	HQ107636	4	657	HQ025675	1	797							EE-252-87 P2	Arthropoda	Insecta	Hymenoptera	Braconidae	Orgilinae	Orgilus	Orgilus sp.	Eldon S. Eveleigh	eeveleig@nrcan.gc.ca	M	S	A	Coleotechnites piceaella	Site composition: 77% balsam fir (Abies balsamea (L.) Mill.), 12% red maple (Acer rubrum L), 8% red (Picea rubens Sarg.) and white spruce (Picea glauca Moench.), 1% eastern white pine (Pinus strobus L.) and 2% other hardwood species			E.Eveleigh, P. McCarthy, S. Pollock	16-Mar-1987		Canada	New Brunswick				46	-66.4	112
Orgilus sp.	EE-4569-87 P2		ASSPP217-08	Atlantic Forestry Centre, Canadian Forest Service	Canada	New Brunswick	Yes	1	HQ107637	4	657	HQ025676	1	803				HQ152845	2	1650	EE-4569-87 P2	Arthropoda	Insecta	Hymenoptera	Braconidae	Orgilinae	Orgilus	Orgilus sp.	Eldon S. Eveleigh	eeveleig@nrcan.gc.ca	M	S	A	Coleotechnites piceaella	Site composition: 77% balsam fir (Abies balsamea (L.) Mill.), 12% red maple (Acer rubrum L), 8% red (Picea rubens Sarg.) and white spruce (Picea glauca Moench.), 1% eastern white pine (Pinus strobus L.) and 2% other hardwood species			E.Eveleigh, P. McCarthy, S. Pollock	01-Jun-1987		Canada	New Brunswick				46	-66.4	112
Orgilus sp.	EE-5026-87 P2		ASSPP218-08	Atlantic Forestry Centre, Canadian Forest Service	Canada	New Brunswick	Yes	1	HQ107638	4	657	HQ025677	1	803							EE-5026-87 P2	Arthropoda	Insecta	Hymenoptera	Braconidae	Orgilinae	Orgilus	Orgilus sp.	Eldon S. Eveleigh	eeveleig@nrcan.gc.ca	F	S	A	Coleotechnites piceaella	Site composition: 77% balsam fir (Abies balsamea (L.) Mill.), 12% red maple (Acer rubrum L), 8% red (Picea rubens Sarg.) and white spruce (Picea glauca Moench.), 1% eastern white pine (Pinus strobus L.) and 2% other hardwood species			E.Eveleigh, P. McCarthy, S. Pollock	03-Jun-1987		Canada	New Brunswick				46	-66.4	112
Orgilus sp.	EE-6626-87 P2		ASSPP219-08	Atlantic Forestry Centre, Canadian Forest Service	Canada	New Brunswick	Yes	1	HQ107639	4	657	HQ025678	1	803							EE-6626-87 P2	Arthropoda	Insecta	Hymenoptera	Braconidae	Orgilinae	Orgilus	Orgilus sp.	Eldon S. Eveleigh	eeveleig@nrcan.gc.ca	F	S	A	Coleotechnites piceaella	Site composition: 77% balsam fir (Abies balsamea (L.) Mill.), 12% red maple (Acer rubrum L), 8% red (Picea rubens Sarg.) and white spruce (Picea glauca Moench.), 1% eastern white pine (Pinus strobus L.) and 2% other hardwood species			E.Eveleigh, P. McCarthy, S. Pollock	17-Jun-1987		Canada	New Brunswick				46	-66.4	112
Orgilus sp.	EE-6911-87 P2		ASSPP220-08	Atlantic Forestry Centre, Canadian Forest Service	Canada	New Brunswick	Yes	1	HQ107640	4	657	HQ025679	1	803							EE-6911-87 P2	Arthropoda	Insecta	Hymenoptera	Braconidae	Orgilinae	Orgilus	Orgilus sp.	Eldon S. Eveleigh	eeveleig@nrcan.gc.ca	F	S	A	Coleotechnites piceaella	Site composition: 77% balsam fir (Abies balsamea (L.) Mill.), 12% red maple (Acer rubrum L), 8% red (Picea rubens Sarg.) and white spruce (Picea glauca Moench.), 1% eastern white pine (Pinus strobus L.) and 2% other hardwood species			E.Eveleigh, P. McCarthy, S. Pollock	19-Jun-1987		Canada	New Brunswick				46	-66.4	112
Orgilus sp.	EE-308-88 P2		ASSPP221-08	Atlantic Forestry Centre, Canadian Forest Service	Canada	New Brunswick	Yes	1	HQ107641	4	657	HQ025680	1	803				HQ152846	2	1615	EE-308-88 P2	Arthropoda	Insecta	Hymenoptera	Braconidae	Orgilinae	Orgilus	Orgilus sp.	Eldon S. Eveleigh	eeveleig@nrcan.gc.ca	F	S	A	Coleotechnites piceaella	Site composition: 77% balsam fir (Abies balsamea (L.) Mill.), 12% red maple (Acer rubrum L), 8% red (Picea rubens Sarg.) and white spruce (Picea glauca Moench.), 1% eastern white pine (Pinus strobus L.) and 2% other hardwood species			E.Eveleigh, P. McCarthy, S. Pollock	17-Apr-1988		Canada	New Brunswick				46	-66.4	112
Orgilus sp.	EE-340-88 P2		ASSPP222-08	Atlantic Forestry Centre, Canadian Forest Service	Canada	New Brunswick	Yes	1	HQ107642	4	657	HQ025681	1	803							EE-340-88 P2	Arthropoda	Insecta	Hymenoptera	Braconidae	Orgilinae	Orgilus	Orgilus sp.	Eldon S. Eveleigh	eeveleig@nrcan.gc.ca	F	S	A	Coleotechnites piceaella	Site composition: 77% balsam fir (Abies balsamea (L.) Mill.), 12% red maple (Acer rubrum L), 8% red (Picea rubens Sarg.) and white spruce (Picea glauca Moench.), 1% eastern white pine (Pinus strobus L.) and 2% other hardwood species			E.Eveleigh, P. McCarthy, S. Pollock	25-Apr-1988		Canada	New Brunswick				46	-66.4	112
Orgilus sp.	EE-4404-88 P2		ASSPP223-08	Atlantic Forestry Centre, Canadian Forest Service	Canada	New Brunswick	Yes	1	HQ107643	4	657	HQ025682	1	803							EE-4404-88 P2	Arthropoda	Insecta	Hymenoptera	Braconidae	Orgilinae	Orgilus	Orgilus sp.	Eldon S. Eveleigh	eeveleig@nrcan.gc.ca	M	S	A	Coleotechnites piceaella	Site composition: 77% balsam fir (Abies balsamea (L.) Mill.), 12% red maple (Acer rubrum L), 8% red (Picea rubens Sarg.) and white spruce (Picea glauca Moench.), 1% eastern white pine (Pinus strobus L.) and 2% other hardwood species			E.Eveleigh, P. McCarthy, S. Pollock	09-Jun-1988		Canada	New Brunswick				46	-66.4	112
Orgilus sp.	EE-3536-86 P2		ASSPP224-08	Atlantic Forestry Centre, Canadian Forest Service	Canada	New Brunswick	Yes	1	HQ107644	4	657	HQ025683	1	803							EE-3536-86 P2	Arthropoda	Insecta	Hymenoptera	Braconidae	Orgilinae	Orgilus	Orgilus sp.	Eldon S. Eveleigh	eeveleig@nrcan.gc.ca	M	S	A	Coleotechnites blastovora	Site composition: 77% balsam fir (Abies balsamea (L.) Mill.), 12% red maple (Acer rubrum L), 8% red (Picea rubens Sarg.) and white spruce (Picea glauca Moench.), 1% eastern white pine (Pinus strobus L.) and 2% other hardwood species			E.Eveleigh, P. McCarthy, S. Pollock	07-Apr-1986		Canada	New Brunswick				46	-66.4	112
Orgilus sp.	EE-3363-89 P2		ASSPP225-08	Atlantic Forestry Centre, Canadian Forest Service	Canada	New Brunswick	Yes	1	HQ107645	4	655	HQ025684	1	801							EE-3363-89 P2	Arthropoda	Insecta	Hymenoptera	Braconidae	Orgilinae	Orgilus	Orgilus sp.	Eldon S. Eveleigh	eeveleig@nrcan.gc.ca	F	S	A	Acleris variana	Site composition: 77% balsam fir (Abies balsamea (L.) Mill.), 12% red maple (Acer rubrum L), 8% red (Picea rubens Sarg.) and white spruce (Picea glauca Moench.), 1% eastern white pine (Pinus strobus L.) and 2% other hardwood species			E.Eveleigh, P. McCarthy, S. Pollock	12-Jun-1989		Canada	New Brunswick				46	-66.4	112
Orgilus sp.	EE-4098-91 P3		ASSPP226-08	Atlantic Forestry Centre, Canadian Forest Service	Canada	New Brunswick	Yes	1	HQ107646	4	652	HQ025685	1	800							EE-4098-91 P3	Arthropoda	Insecta	Hymenoptera	Braconidae	Orgilinae	Orgilus	Orgilus sp.	Eldon S. Eveleigh	eeveleig@nrcan.gc.ca	M	S	A	Choristoneura fumiferana	Site composition: 50% balsam fir (Abies balsamea (L.) Mill.), 36% red spruce (Picea rubens Sarg.), 14% white birch (Betula papyrifera Marsh.)			E.Eveleigh, P. McCarthy, S. Pollock	06-Jun-1991		Canada	New Brunswick	Restigouche	St-Quentin	Site composition: 50% balsam fir (Abies balsamea (L.) Mill.), 36% red spruce (Picea rubens Sarg.), 14% white birch (Betula papyrifera Marsh.)	47.483	-67.25	360
Orgilus sp.	EE-2579-89 P3		ASSPP227-08	Atlantic Forestry Centre, Canadian Forest Service	Canada	New Brunswick	Yes	1	HQ107647	4	657	HQ025686	1	726							EE-2579-89 P3	Arthropoda	Insecta	Hymenoptera	Braconidae	Orgilinae	Orgilus	Orgilus sp.	Eldon S. Eveleigh	eeveleig@nrcan.gc.ca	M	S	A	Coleotechnites piceaella	Site composition: 50% balsam fir (Abies balsamea (L.) Mill.), 36% red spruce (Picea rubens Sarg.), 14% white birch (Betula papyrifera Marsh.)			E.Eveleigh, P. McCarthy, S. Pollock	25-May-1989		Canada	New Brunswick	Restigouche	St-Quentin	Site composition: 50% balsam fir (Abies balsamea (L.) Mill.), 36% red spruce (Picea rubens Sarg.), 14% white birch (Betula papyrifera Marsh.)	47.483	-67.25	360
Orgilus sp.	EE-2698-89 P3		ASSPP228-08	Atlantic Forestry Centre, Canadian Forest Service	Canada	New Brunswick	Yes	1	HQ107648	4	657	HQ025687	1	803							EE-2698-89 P3	Arthropoda	Insecta	Hymenoptera	Braconidae	Orgilinae	Orgilus	Orgilus sp.	Eldon S. Eveleigh	eeveleig@nrcan.gc.ca	F	S	A	Coleotechnites piceaella	Site composition: 50% balsam fir (Abies balsamea (L.) Mill.), 36% red spruce (Picea rubens Sarg.), 14% white birch (Betula papyrifera Marsh.)			E.Eveleigh, P. McCarthy, S. Pollock	25-May-1989		Canada	New Brunswick	Restigouche	St-Quentin	Site composition: 50% balsam fir (Abies balsamea (L.) Mill.), 36% red spruce (Picea rubens Sarg.), 14% white birch (Betula papyrifera Marsh.)	47.483	-67.25	360
Orgilus sp.	EE-3930-89 P3		ASSPP229-08	Atlantic Forestry Centre, Canadian Forest Service	Canada	New Brunswick	Yes	1	HQ107649	4	657	HQ025688	1	803							EE-3930-89 P3	Arthropoda	Insecta	Hymenoptera	Braconidae	Orgilinae	Orgilus	Orgilus sp.	Eldon S. Eveleigh	eeveleig@nrcan.gc.ca	M	S	A	Coleotechnites piceaella	Site composition: 50% balsam fir (Abies balsamea (L.) Mill.), 36% red spruce (Picea rubens Sarg.), 14% white birch (Betula papyrifera Marsh.)			E.Eveleigh, P. McCarthy, S. Pollock	19-Jun-1989		Canada	New Brunswick	Restigouche	St-Quentin	Site composition: 50% balsam fir (Abies balsamea (L.) Mill.), 36% red spruce (Picea rubens Sarg.), 14% white birch (Betula papyrifera Marsh.)	47.483	-67.25	360
Orgilus sp.	EE-3931-89 P3		ASSPP230-08	Atlantic Forestry Centre, Canadian Forest Service	Canada	New Brunswick	Yes	1	HQ107650	4	657	HQ025689	1	803							EE-3931-89 P3	Arthropoda	Insecta	Hymenoptera	Braconidae	Orgilinae	Orgilus	Orgilus sp.	Eldon S. Eveleigh	eeveleig@nrcan.gc.ca	M	S	A	Coleotechnites piceaella	Site composition: 50% balsam fir (Abies balsamea (L.) Mill.), 36% red spruce (Picea rubens Sarg.), 14% white birch (Betula papyrifera Marsh.)			E.Eveleigh, P. McCarthy, S. Pollock	19-Jun-1989		Canada	New Brunswick	Restigouche	St-Quentin	Site composition: 50% balsam fir (Abies balsamea (L.) Mill.), 36% red spruce (Picea rubens Sarg.), 14% white birch (Betula papyrifera Marsh.)	47.483	-67.25	360
Orgilus sp.	EE-4225-89 P3		ASSPP231-08	Atlantic Forestry Centre, Canadian Forest Service	Canada	New Brunswick	Yes	1	HQ107651	4	657	HQ025690	1	801							EE-4225-89 P3	Arthropoda	Insecta	Hymenoptera	Braconidae	Orgilinae	Orgilus	Orgilus sp.	Eldon S. Eveleigh	eeveleig@nrcan.gc.ca	F	S	A	Coleotechnites piceaella	Site composition: 50% balsam fir (Abies balsamea (L.) Mill.), 36% red spruce (Picea rubens Sarg.), 14% white birch (Betula papyrifera Marsh.)			E.Eveleigh, P. McCarthy, S. Pollock	29-Jun-1989		Canada	New Brunswick	Restigouche	St-Quentin	Site composition: 50% balsam fir (Abies balsamea (L.) Mill.), 36% red spruce (Picea rubens Sarg.), 14% white birch (Betula papyrifera Marsh.)	47.483	-67.25	360
Orgilus sp.	EE-87-90 P3		ASSPP232-08	Atlantic Forestry Centre, Canadian Forest Service	Canada	New Brunswick	Yes	1	HQ107619	4	657	HQ025659	1	803				HQ152843	2	1637	EE-87-90 P3	Arthropoda	Insecta	Hymenoptera	Braconidae	Orgilinae	Orgilus	Orgilus sp.	Eldon S. Eveleigh	eeveleig@nrcan.gc.ca	M	S	A	Coleotechnites piceaella	Site composition: 50% balsam fir (Abies balsamea (L.) Mill.), 36% red spruce (Picea rubens Sarg.), 14% white birch (Betula papyrifera Marsh.)			E.Eveleigh, P. McCarthy, S. Pollock	26-Mar-1990		Canada	New Brunswick	Restigouche	St-Quentin	Site composition: 50% balsam fir (Abies balsamea (L.) Mill.), 36% red spruce (Picea rubens Sarg.), 14% white birch (Betula papyrifera Marsh.)	47.483	-67.25	360
Orgilus sp.	EE-1687-90 P3		ASSPP233-08	Atlantic Forestry Centre, Canadian Forest Service	Canada	New Brunswick	Yes	1	HQ107620	4	657	HQ025660	1	803							EE-1687-90 P3	Arthropoda	Insecta	Hymenoptera	Braconidae	Orgilinae	Orgilus	Orgilus sp.	Eldon S. Eveleigh	eeveleig@nrcan.gc.ca	M	S	A	Coleotechnites piceaella	Site composition: 50% balsam fir (Abies balsamea (L.) Mill.), 36% red spruce (Picea rubens Sarg.), 14% white birch (Betula papyrifera Marsh.)			E.Eveleigh, P. McCarthy, S. Pollock	05-Apr-1990		Canada	New Brunswick	Restigouche	St-Quentin	Site composition: 50% balsam fir (Abies balsamea (L.) Mill.), 36% red spruce (Picea rubens Sarg.), 14% white birch (Betula papyrifera Marsh.)	47.483	-67.25	360
Orgilus sp.	EE-1694-90 P3		ASSPP234-08	Atlantic Forestry Centre, Canadian Forest Service	Canada	New Brunswick	Yes	1	HQ107621	4	657	HQ025661	1	803							EE-1694-90 P3	Arthropoda	Insecta	Hymenoptera	Braconidae	Orgilinae	Orgilus	Orgilus sp.	Eldon S. Eveleigh	eeveleig@nrcan.gc.ca	M	S	A	Coleotechnites piceaella	Site composition: 50% balsam fir (Abies balsamea (L.) Mill.), 36% red spruce (Picea rubens Sarg.), 14% white birch (Betula papyrifera Marsh.)			E.Eveleigh, P. McCarthy, S. Pollock	06-Apr-1990		Canada	New Brunswick	Restigouche	St-Quentin	Site composition: 50% balsam fir (Abies balsamea (L.) Mill.), 36% red spruce (Picea rubens Sarg.), 14% white birch (Betula papyrifera Marsh.)	47.483	-67.25	360
Orgilus sp.	EE-2665-90 P3		ASSPP235-08	Atlantic Forestry Centre, Canadian Forest Service	Canada	New Brunswick	Yes	1	HQ107622	4	657	HQ025662	1	797							EE-2665-90 P3	Arthropoda	Insecta	Hymenoptera	Braconidae	Orgilinae	Orgilus	Orgilus sp.	Eldon S. Eveleigh	eeveleig@nrcan.gc.ca	F	S	A	Coleotechnites piceaella	Site composition: 50% balsam fir (Abies balsamea (L.) Mill.), 36% red spruce (Picea rubens Sarg.), 14% white birch (Betula papyrifera Marsh.)			E.Eveleigh, P. McCarthy, S. Pollock	07-Jun-1990		Canada	New Brunswick	Restigouche	St-Quentin	Site composition: 50% balsam fir (Abies balsamea (L.) Mill.), 36% red spruce (Picea rubens Sarg.), 14% white birch (Betula papyrifera Marsh.)	47.483	-67.25	360
Orgilus sp.	EE-3039-90 P3		ASSPP236-08	Atlantic Forestry Centre, Canadian Forest Service	Canada	New Brunswick	Yes	1	HQ107623	4	657	HQ025663	1	803							EE-3039-90 P3	Arthropoda	Insecta	Hymenoptera	Braconidae	Orgilinae	Orgilus	Orgilus sp.	Eldon S. Eveleigh	eeveleig@nrcan.gc.ca	F	S	A	Coleotechnites piceaella	Site composition: 50% balsam fir (Abies balsamea (L.) Mill.), 36% red spruce (Picea rubens Sarg.), 14% white birch (Betula papyrifera Marsh.)			E.Eveleigh, P. McCarthy, S. Pollock	18-Jun-1990		Canada	New Brunswick	Restigouche	St-Quentin	Site composition: 50% balsam fir (Abies balsamea (L.) Mill.), 36% red spruce (Picea rubens Sarg.), 14% white birch (Betula papyrifera Marsh.)	47.483	-67.25	360
Bassus binominatus	EE-695-86 P1		ASSPP237-08	Atlantic Forestry Centre, Canadian Forest Service	Canada	New Brunswick	Yes	1	HQ106779	4	657	HQ025279	1	799							EE-695-86 P1	Arthropoda	Insecta	Hymenoptera	Braconidae		Bassus	Bassus binominatus	Eldon S. Eveleigh	eeveleig@nrcan.gc.ca	M	S	A	Choristoneura fumiferana	Site composition: 98% balsam fir (Abies balsamea (L.) Mill.), 1% red spruce (Picea rubens Sarg.), 1% red maple (Acer rubrum L.)			E.Eveleigh, P. McCarthy, S. Pollock	14-Mar-1986		Canada	New Brunswick	Sunbury	Acadia Research Forest	Site composition: 98% balsam fir (Abies balsamea (L.) Mill.), 1% red spruce (Picea rubens Sarg.), 1% red maple (Acer rubrum L.)	45.999	-66.263	58
Bassus binominatus	EE-6841-86 P1		ASSPP238-08	Atlantic Forestry Centre, Canadian Forest Service	Canada	New Brunswick	Yes	1	HQ106780	4	657	HQ025280	1	757							EE-6841-86 P1	Arthropoda	Insecta	Hymenoptera	Braconidae		Bassus	Bassus binominatus	Eldon S. Eveleigh	eeveleig@nrcan.gc.ca	M	S	A	Choristoneura fumiferana	Site composition: 98% balsam fir (Abies balsamea (L.) Mill.), 1% red spruce (Picea rubens Sarg.), 1% red maple (Acer rubrum L.)			E.Eveleigh, P. McCarthy, S. Pollock	09-Jun-1986		Canada	New Brunswick	Sunbury	Acadia Research Forest	Site composition: 98% balsam fir (Abies balsamea (L.) Mill.), 1% red spruce (Picea rubens Sarg.), 1% red maple (Acer rubrum L.)	45.999	-66.263	58
Bassus binominatus	EE-6450-85 P1		ASSPP239-08	Atlantic Forestry Centre, Canadian Forest Service	Canada	New Brunswick	Yes	1	HQ106781	4	616	HQ025281	1	742							EE-6450-85 P1	Arthropoda	Insecta	Hymenoptera	Braconidae		Bassus	Bassus binominatus	Eldon S. Eveleigh	eeveleig@nrcan.gc.ca	F	S	A	Coleotechnites piceaella	Site composition: 98% balsam fir (Abies balsamea (L.) Mill.), 1% red spruce (Picea rubens Sarg.), 1% red maple (Acer rubrum L.)			E.Eveleigh, P. McCarthy, S. Pollock	13-Apr-1985		Canada	New Brunswick	Sunbury	Acadia Research Forest	Site composition: 98% balsam fir (Abies balsamea (L.) Mill.), 1% red spruce (Picea rubens Sarg.), 1% red maple (Acer rubrum L.)	45.999	-66.263	58
Bassus binominatus	EE-8050-86 P1		ASSPP240-08	Atlantic Forestry Centre, Canadian Forest Service	Canada	New Brunswick	Yes	1	HQ106782	4	657	HQ025282	1	800							EE-8050-86 P1	Arthropoda	Insecta	Hymenoptera	Braconidae		Bassus	Bassus binominatus	Eldon S. Eveleigh	eeveleig@nrcan.gc.ca	M	S	A	Coleotechnites piceaella	Site composition: 98% balsam fir (Abies balsamea (L.) Mill.), 1% red spruce (Picea rubens Sarg.), 1% red maple (Acer rubrum L.)			E.Eveleigh, P. McCarthy, S. Pollock	13-Jun-1986		Canada	New Brunswick	Sunbury	Acadia Research Forest	Site composition: 98% balsam fir (Abies balsamea (L.) Mill.), 1% red spruce (Picea rubens Sarg.), 1% red maple (Acer rubrum L.)	45.999	-66.263	58
Bassus binominatus	EE-11586-86 P1		ASSPP241-08	Atlantic Forestry Centre, Canadian Forest Service	Canada	New Brunswick	Yes	1	HQ106783	4	657	HQ025283	1	758							EE-11586-86 P1	Arthropoda	Insecta	Hymenoptera	Braconidae		Bassus	Bassus binominatus	Eldon S. Eveleigh	eeveleig@nrcan.gc.ca	F	S	A	Coleotechnites piceaella	Site composition: 98% balsam fir (Abies balsamea (L.) Mill.), 1% red spruce (Picea rubens Sarg.), 1% red maple (Acer rubrum L.)			E.Eveleigh, P. McCarthy, S. Pollock	07-Jul-1986		Canada	New Brunswick	Sunbury	Acadia Research Forest	Site composition: 98% balsam fir (Abies balsamea (L.) Mill.), 1% red spruce (Picea rubens Sarg.), 1% red maple (Acer rubrum L.)	45.999	-66.263	58
Bassus binominatus	EE-1426-87 P1		ASSPP242-08	Atlantic Forestry Centre, Canadian Forest Service	Canada	New Brunswick	Yes	1	HQ106784	4	657	HQ025284	1	792							EE-1426-87 P1	Arthropoda	Insecta	Hymenoptera	Braconidae		Bassus	Bassus binominatus	Eldon S. Eveleigh	eeveleig@nrcan.gc.ca	F	S	A	Coleotechnites piceaella	Site composition: 98% balsam fir (Abies balsamea (L.) Mill.), 1% red spruce (Picea rubens Sarg.), 1% red maple (Acer rubrum L.)			E.Eveleigh, P. McCarthy, S. Pollock	09-Apr-1987		Canada	New Brunswick	Sunbury	Acadia Research Forest	Site composition: 98% balsam fir (Abies balsamea (L.) Mill.), 1% red spruce (Picea rubens Sarg.), 1% red maple (Acer rubrum L.)	45.999	-66.263	58
Bassus binominatus	EE-2728-87 P1		ASSPP243-08	Atlantic Forestry Centre, Canadian Forest Service	Canada	New Brunswick	Yes	1	HQ106785	4	657	HQ025285	1	800							EE-2728-87 P1	Arthropoda	Insecta	Hymenoptera	Braconidae		Bassus	Bassus binominatus	Eldon S. Eveleigh	eeveleig@nrcan.gc.ca	F	S	A	Coleotechnites piceaella	Site composition: 98% balsam fir (Abies balsamea (L.) Mill.), 1% red spruce (Picea rubens Sarg.), 1% red maple (Acer rubrum L.)			E.Eveleigh, P. McCarthy, S. Pollock	14-Apr-1987		Canada	New Brunswick	Sunbury	Acadia Research Forest	Site composition: 98% balsam fir (Abies balsamea (L.) Mill.), 1% red spruce (Picea rubens Sarg.), 1% red maple (Acer rubrum L.)	45.999	-66.263	58
Bassus binominatus	EE-4950-87 P1		ASSPP244-08	Atlantic Forestry Centre, Canadian Forest Service	Canada	New Brunswick	Yes	1	HQ106786	4	657	HQ025286	1	800							EE-4950-87 P1	Arthropoda	Insecta	Hymenoptera	Braconidae		Bassus	Bassus binominatus	Eldon S. Eveleigh	eeveleig@nrcan.gc.ca	F	S	A	Coleotechnites piceaella	Site composition: 98% balsam fir (Abies balsamea (L.) Mill.), 1% red spruce (Picea rubens Sarg.), 1% red maple (Acer rubrum L.)			E.Eveleigh, P. McCarthy, S. Pollock	02-Jun-1987		Canada	New Brunswick	Sunbury	Acadia Research Forest	Site composition: 98% balsam fir (Abies balsamea (L.) Mill.), 1% red spruce (Picea rubens Sarg.), 1% red maple (Acer rubrum L.)	45.999	-66.263	58
Bassus binominatus	EE-7061-87 P1		ASSPP245-08	Atlantic Forestry Centre, Canadian Forest Service	Canada	New Brunswick	Yes	1	HQ106787	4	657	HQ025287	1	800							EE-7061-87 P1	Arthropoda	Insecta	Hymenoptera	Braconidae		Bassus	Bassus binominatus	Eldon S. Eveleigh	eeveleig@nrcan.gc.ca	F	S	A	Coleotechnites piceaella	Site composition: 98% balsam fir (Abies balsamea (L.) Mill.), 1% red spruce (Picea rubens Sarg.), 1% red maple (Acer rubrum L.)			E.Eveleigh, P. McCarthy, S. Pollock	23-Jun-1987		Canada	New Brunswick	Sunbury	Acadia Research Forest	Site composition: 98% balsam fir (Abies balsamea (L.) Mill.), 1% red spruce (Picea rubens Sarg.), 1% red maple (Acer rubrum L.)	45.999	-66.263	58
Bassus binominatus	EE-217-88 P1		ASSPP246-08	Atlantic Forestry Centre, Canadian Forest Service	Canada	New Brunswick	Yes	1	HQ106788	4	657	HQ025288	1	803							EE-217-88 P1	Arthropoda	Insecta	Hymenoptera	Braconidae		Bassus	Bassus binominatus	Eldon S. Eveleigh	eeveleig@nrcan.gc.ca	M	S	A	Coleotechnites piceaella	Site composition: 98% balsam fir (Abies balsamea (L.) Mill.), 1% red spruce (Picea rubens Sarg.), 1% red maple (Acer rubrum L.)			E.Eveleigh, P. McCarthy, S. Pollock	06-Apr-1988		Canada	New Brunswick	Sunbury	Acadia Research Forest	Site composition: 98% balsam fir (Abies balsamea (L.) Mill.), 1% red spruce (Picea rubens Sarg.), 1% red maple (Acer rubrum L.)	45.999	-66.263	58
Bassus binominatus	EE-320-88 P1		ASSPP247-08	Atlantic Forestry Centre, Canadian Forest Service	Canada	New Brunswick	Yes	1	HQ106789	4	655	HQ025289	1	800							EE-320-88 P1	Arthropoda	Insecta	Hymenoptera	Braconidae		Bassus	Bassus binominatus	Eldon S. Eveleigh	eeveleig@nrcan.gc.ca	F	S	A	Coleotechnites piceaella	Site composition: 98% balsam fir (Abies balsamea (L.) Mill.), 1% red spruce (Picea rubens Sarg.), 1% red maple (Acer rubrum L.)			E.Eveleigh, P. McCarthy, S. Pollock	20-Apr-1988		Canada	New Brunswick	Sunbury	Acadia Research Forest	Site composition: 98% balsam fir (Abies balsamea (L.) Mill.), 1% red spruce (Picea rubens Sarg.), 1% red maple (Acer rubrum L.)	45.999	-66.263	58
Bassus binominatus	EE-331-88 P1		ASSPP248-08	Atlantic Forestry Centre, Canadian Forest Service	Canada	New Brunswick	Yes	1	HQ106790	4	657	HQ025290	1	794							EE-331-88 P1	Arthropoda	Insecta	Hymenoptera	Braconidae		Bassus	Bassus binominatus	Eldon S. Eveleigh	eeveleig@nrcan.gc.ca	M	S	A	Coleotechnites piceaella	Site composition: 98% balsam fir (Abies balsamea (L.) Mill.), 1% red spruce (Picea rubens Sarg.), 1% red maple (Acer rubrum L.)			E.Eveleigh, P. McCarthy, S. Pollock	23-Apr-1988		Canada	New Brunswick	Sunbury	Acadia Research Forest	Site composition: 98% balsam fir (Abies balsamea (L.) Mill.), 1% red spruce (Picea rubens Sarg.), 1% red maple (Acer rubrum L.)	45.999	-66.263	58
Bassus binominatus	EE-3099-86 P2		ASSPP249-08	Atlantic Forestry Centre, Canadian Forest Service	Canada	New Brunswick	Yes	1	HQ106791	4	653	HQ025291	1	800							EE-3099-86 P2	Arthropoda	Insecta	Hymenoptera	Braconidae		Bassus	Bassus binominatus	Eldon S. Eveleigh	eeveleig@nrcan.gc.ca	F	S	A	Coleotechnites blastovora	Site composition: 77% balsam fir (Abies balsamea (L.) Mill.), 12% red maple (Acer rubrum L), 8% red (Picea rubens Sarg.) and white spruce (Picea glauca Moench.), 1% eastern white pine (Pinus strobus L.) and 2% other hardwood species			E.Eveleigh, P. McCarthy, S. Pollock	01-Apr-1986		Canada	New Brunswick				46	-66.4	112
Bassus binominatus	EE-3551-86 P2		ASSPP250-08	Atlantic Forestry Centre, Canadian Forest Service	Canada	New Brunswick	Yes	1	HQ106792	4	652	HQ025292	1	803							EE-3551-86 P2	Arthropoda	Insecta	Hymenoptera	Braconidae		Bassus	Bassus binominatus	Eldon S. Eveleigh	eeveleig@nrcan.gc.ca	F	S	A	Coleotechnites blastovora	Site composition: 77% balsam fir (Abies balsamea (L.) Mill.), 12% red maple (Acer rubrum L), 8% red (Picea rubens Sarg.) and white spruce (Picea glauca Moench.), 1% eastern white pine (Pinus strobus L.) and 2% other hardwood species			E.Eveleigh, P. McCarthy, S. Pollock	09-Apr-1986		Canada	New Brunswick				46	-66.4	112
Bassus binominatus	EE-588-89 P2		ASSPP251-08	Atlantic Forestry Centre, Canadian Forest Service	Canada	New Brunswick	Yes	1	HQ106793	4	613	HQ025293	1	776							EE-588-89 P2	Arthropoda	Insecta	Hymenoptera	Braconidae		Bassus	Bassus binominatus	Eldon S. Eveleigh	eeveleig@nrcan.gc.ca	F	S	A	Epinota radicana	Site composition: 77% balsam fir (Abies balsamea (L.) Mill.), 12% red maple (Acer rubrum L), 8% red (Picea rubens Sarg.) and white spruce (Picea glauca Moench.), 1% eastern white pine (Pinus strobus L.) and 2% other hardwood species			E.Eveleigh, P. McCarthy, S. Pollock	21-Jun-1989		Canada	New Brunswick				46	-66.4	112
Bassus binominatus	EE-3047-90 P2		ASSPP252-08	Atlantic Forestry Centre, Canadian Forest Service	Canada	New Brunswick	Yes	1	HQ106794	4	605		1								EE-3047-90 P2	Arthropoda	Insecta	Hymenoptera	Braconidae		Bassus	Bassus binominatus	M. J. Sharkey	msharkey@uky.edu	M	S	A	Choristoneura fumiferana	Site composition: 77% balsam fir (Abies balsamea (L.) Mill.), 12% red maple (Acer rubrum L), 8% red (Picea rubens Sarg.) and white spruce (Picea glauca Moench.), 1% eastern white pine (Pinus strobus L.) and 2% other hardwood species			E.Eveleigh, P. McCarthy, S. Pollock	20-Jun-1990		Canada	New Brunswick				46	-66.4	112
Bassus binominatus	EE-519-86 P2		ASSPP253-08	Atlantic Forestry Centre, Canadian Forest Service	Canada	New Brunswick	Yes	1	HQ106795	4	657	HQ025294	1	757							EE-519-86 P2	Arthropoda	Insecta	Hymenoptera	Braconidae		Bassus	Bassus binominatus	Eldon S. Eveleigh	eeveleig@nrcan.gc.ca	M	S	A	Choristoneura fumiferana	Site composition: 77% balsam fir (Abies balsamea (L.) Mill.), 12% red maple (Acer rubrum L), 8% red (Picea rubens Sarg.) and white spruce (Picea glauca Moench.), 1% eastern white pine (Pinus strobus L.) and 2% other hardwood species			E.Eveleigh, P. McCarthy, S. Pollock	12-Mar-1986		Canada	New Brunswick				46	-66.4	112
Bassus binominatus	EE-3175-86 P2		ASSPP254-08	Atlantic Forestry Centre, Canadian Forest Service	Canada	New Brunswick	Yes	1	HQ106796	4	657	HQ025295	1	800							EE-3175-86 P2	Arthropoda	Insecta	Hymenoptera	Braconidae		Bassus	Bassus binominatus	Eldon S. Eveleigh	eeveleig@nrcan.gc.ca	F	S	A	Choristoneura fumiferana	Site composition: 77% balsam fir (Abies balsamea (L.) Mill.), 12% red maple (Acer rubrum L), 8% red (Picea rubens Sarg.) and white spruce (Picea glauca Moench.), 1% eastern white pine (Pinus strobus L.) and 2% other hardwood species			E.Eveleigh, P. McCarthy, S. Pollock	04-Apr-1986		Canada	New Brunswick				46	-66.4	112
Bassus binominatus	EE-4497-86 P2		ASSPP255-08	Atlantic Forestry Centre, Canadian Forest Service	Canada	New Brunswick	Yes	1	HQ106797	4	657	HQ025296	1	800							EE-4497-86 P2	Arthropoda	Insecta	Hymenoptera	Braconidae		Bassus	Bassus binominatus	Eldon S. Eveleigh	eeveleig@nrcan.gc.ca	M	S	A	Choristoneura fumiferana	Site composition: 77% balsam fir (Abies balsamea (L.) Mill.), 12% red maple (Acer rubrum L), 8% red (Picea rubens Sarg.) and white spruce (Picea glauca Moench.), 1% eastern white pine (Pinus strobus L.) and 2% other hardwood species			E.Eveleigh, P. McCarthy, S. Pollock	22-May-1986		Canada	New Brunswick				46	-66.4	112
Bassus binominatus	EE-6722-86 P2		ASSPP256-08	Atlantic Forestry Centre, Canadian Forest Service	Canada	New Brunswick	Yes	1	HQ106798	4	657	HQ025297	1	803							EE-6722-86 P2	Arthropoda	Insecta	Hymenoptera	Braconidae		Bassus	Bassus binominatus	Eldon S. Eveleigh	eeveleig@nrcan.gc.ca	M	S	A	Choristoneura fumiferana	Site composition: 77% balsam fir (Abies balsamea (L.) Mill.), 12% red maple (Acer rubrum L), 8% red (Picea rubens Sarg.) and white spruce (Picea glauca Moench.), 1% eastern white pine (Pinus strobus L.) and 2% other hardwood species			E.Eveleigh, P. McCarthy, S. Pollock	09-Jun-1986		Canada	New Brunswick				46	-66.4	112
Bassus binominatus	EE-10804-86 P2		ASSPP257-08	Atlantic Forestry Centre, Canadian Forest Service	Canada	New Brunswick	Yes	1	HQ106799	4	657	HQ025298	1	762							EE-10804-86 P2	Arthropoda	Insecta	Hymenoptera	Braconidae		Bassus	Bassus binominatus	Eldon S. Eveleigh	eeveleig@nrcan.gc.ca	F	S	A	Coleotechnites piceaella	Site composition: 77% balsam fir (Abies balsamea (L.) Mill.), 12% red maple (Acer rubrum L), 8% red (Picea rubens Sarg.) and white spruce (Picea glauca Moench.), 1% eastern white pine (Pinus strobus L.) and 2% other hardwood species			E.Eveleigh, P. McCarthy, S. Pollock	02-Jul-1986		Canada	New Brunswick				46	-66.4	112
Bassus binominatus	EE-4607-87 P2		ASSPP258-08	Atlantic Forestry Centre, Canadian Forest Service	Canada	New Brunswick	Yes	1	HQ106800	4	657	HQ025299	1	800							EE-4607-87 P2	Arthropoda	Insecta	Hymenoptera	Braconidae		Bassus	Bassus binominatus	Eldon S. Eveleigh	eeveleig@nrcan.gc.ca	M	S	A	Coleotechnites piceaella	Site composition: 77% balsam fir (Abies balsamea (L.) Mill.), 12% red maple (Acer rubrum L), 8% red (Picea rubens Sarg.) and white spruce (Picea glauca Moench.), 1% eastern white pine (Pinus strobus L.) and 2% other hardwood species			E.Eveleigh, P. McCarthy, S. Pollock	01-Jun-1987		Canada	New Brunswick				46	-66.4	112
Bassus binominatus	EE-5809-87 P2		ASSPP259-08	Atlantic Forestry Centre, Canadian Forest Service	Canada	New Brunswick	Yes	1	HQ106801	4	657	HQ025300	1	800							EE-5809-87 P2	Arthropoda	Insecta	Hymenoptera	Braconidae		Bassus	Bassus binominatus	Eldon S. Eveleigh	eeveleig@nrcan.gc.ca	F	S	A	Coleotechnites piceaella	Site composition: 77% balsam fir (Abies balsamea (L.) Mill.), 12% red maple (Acer rubrum L), 8% red (Picea rubens Sarg.) and white spruce (Picea glauca Moench.), 1% eastern white pine (Pinus strobus L.) and 2% other hardwood species			E.Eveleigh, P. McCarthy, S. Pollock	10-Jun-1987		Canada	New Brunswick				46	-66.4	112
Bassus binominatus	EE-6140-87 P2		ASSPP260-08	Atlantic Forestry Centre, Canadian Forest Service	Canada	New Brunswick	Yes	1	HQ106802	4	655	HQ025301	1	761							EE-6140-87 P2	Arthropoda	Insecta	Hymenoptera	Braconidae		Bassus	Bassus binominatus	Eldon S. Eveleigh	eeveleig@nrcan.gc.ca	F	S	A	Coleotechnites piceaella	Site composition: 77% balsam fir (Abies balsamea (L.) Mill.), 12% red maple (Acer rubrum L), 8% red (Picea rubens Sarg.) and white spruce (Picea glauca Moench.), 1% eastern white pine (Pinus strobus L.) and 2% other hardwood species			E.Eveleigh, P. McCarthy, S. Pollock	15-Jun-1987		Canada	New Brunswick				46	-66.4	112
Bassus binominatus	EE-6154-87 P2		ASSPP261-08	Atlantic Forestry Centre, Canadian Forest Service	Canada	New Brunswick	Yes	1	HQ106803	4	652	HQ025302	1	798							EE-6154-87 P2	Arthropoda	Insecta	Hymenoptera	Braconidae		Bassus	Bassus binominatus	Eldon S. Eveleigh	eeveleig@nrcan.gc.ca	F	S	A	Coleotechnites piceaella	Site composition: 77% balsam fir (Abies balsamea (L.) Mill.), 12% red maple (Acer rubrum L), 8% red (Picea rubens Sarg.) and white spruce (Picea glauca Moench.), 1% eastern white pine (Pinus strobus L.) and 2% other hardwood species			E.Eveleigh, P. McCarthy, S. Pollock	15-Jun-1987		Canada	New Brunswick				46	-66.4	112
Bassus binominatus	EE-6989-87 P2		ASSPP262-08	Atlantic Forestry Centre, Canadian Forest Service	Canada	New Brunswick	Yes	1	HQ106804	4	657	HQ025303	1	803							EE-6989-87 P2	Arthropoda	Insecta	Hymenoptera	Braconidae		Bassus	Bassus binominatus	Eldon S. Eveleigh	eeveleig@nrcan.gc.ca	F	S	A	Coleotechnites piceaella	Site composition: 77% balsam fir (Abies balsamea (L.) Mill.), 12% red maple (Acer rubrum L), 8% red (Picea rubens Sarg.) and white spruce (Picea glauca Moench.), 1% eastern white pine (Pinus strobus L.) and 2% other hardwood species			E.Eveleigh, P. McCarthy, S. Pollock	22-Jun-1987		Canada	New Brunswick				46	-66.4	112
Bassus binominatus	EE-7382-87 P2		ASSPP263-08	Atlantic Forestry Centre, Canadian Forest Service	Canada	New Brunswick	Yes	1	HQ106805	4	657	HQ025304	1	735							EE-7382-87 P2	Arthropoda	Insecta	Hymenoptera	Braconidae		Bassus	Bassus binominatus	Eldon S. Eveleigh	eeveleig@nrcan.gc.ca	M	S	A	Coleotechnites piceaella	Site composition: 77% balsam fir (Abies balsamea (L.) Mill.), 12% red maple (Acer rubrum L), 8% red (Picea rubens Sarg.) and white spruce (Picea glauca Moench.), 1% eastern white pine (Pinus strobus L.) and 2% other hardwood species			E.Eveleigh, P. McCarthy, S. Pollock	26-Jun-1987		Canada	New Brunswick				46	-66.4	112
Bassus binominatus	EE-7651-87 P2		ASSPP264-08	Atlantic Forestry Centre, Canadian Forest Service	Canada	New Brunswick	Yes	1	HQ106806	4	657	HQ025305	1	803							EE-7651-87 P2	Arthropoda	Insecta	Hymenoptera	Braconidae		Bassus	Bassus binominatus	Eldon S. Eveleigh	eeveleig@nrcan.gc.ca	F	S	A	Coleotechnites piceaella	Site composition: 77% balsam fir (Abies balsamea (L.) Mill.), 12% red maple (Acer rubrum L), 8% red (Picea rubens Sarg.) and white spruce (Picea glauca Moench.), 1% eastern white pine (Pinus strobus L.) and 2% other hardwood species			E.Eveleigh, P. McCarthy, S. Pollock	01-Jul-1987		Canada	New Brunswick				46	-66.4	112
Bassus binominatus	EE-21v-88 P2		ASSPP265-08	Atlantic Forestry Centre, Canadian Forest Service	Canada	New Brunswick	Yes	1	HQ106807	4	657	HQ025306	1	803							EE-21v-88 P2	Arthropoda	Insecta	Hymenoptera	Braconidae		Bassus	Bassus binominatus	Eldon S. Eveleigh	eeveleig@nrcan.gc.ca	M	S	A	Coleotechnites piceaella	Site composition: 77% balsam fir (Abies balsamea (L.) Mill.), 12% red maple (Acer rubrum L), 8% red (Picea rubens Sarg.) and white spruce (Picea glauca Moench.), 1% eastern white pine (Pinus strobus L.) and 2% other hardwood species			E.Eveleigh, P. McCarthy, S. Pollock	22-Mar-1988		Canada	New Brunswick				46	-66.4	112
Bassus binominatus	EE-62-88 P2		ASSPP266-08	Atlantic Forestry Centre, Canadian Forest Service	Canada	New Brunswick	Yes	1	HQ106808	4	657	HQ025307	1	800							EE-62-88 P2	Arthropoda	Insecta	Hymenoptera	Braconidae		Bassus	Bassus binominatus	Eldon S. Eveleigh	eeveleig@nrcan.gc.ca	M	S	A	Coleotechnites piceaella	Site composition: 77% balsam fir (Abies balsamea (L.) Mill.), 12% red maple (Acer rubrum L), 8% red (Picea rubens Sarg.) and white spruce (Picea glauca Moench.), 1% eastern white pine (Pinus strobus L.) and 2% other hardwood species			E.Eveleigh, P. McCarthy, S. Pollock	01-Apr-1988		Canada	New Brunswick				46	-66.4	112
Bassus binominatus	EE-2394-89 P3		ASSPP267-08	Atlantic Forestry Centre, Canadian Forest Service	Canada	New Brunswick	Yes	1	HQ106809	4	657	HQ025308	1	803							EE-2394-89 P3	Arthropoda	Insecta	Hymenoptera	Braconidae		Bassus	Bassus binominatus	Eldon S. Eveleigh	eeveleig@nrcan.gc.ca	F	S	A	Choristoneura fumiferana	Site composition: 50% balsam fir (Abies balsamea (L.) Mill.), 36% red spruce (Picea rubens Sarg.), 14% white birch (Betula papyrifera Marsh.)			E.Eveleigh, P. McCarthy, S. Pollock	23-May-1989		Canada	New Brunswick	Restigouche	St-Quentin	Site composition: 50% balsam fir (Abies balsamea (L.) Mill.), 36% red spruce (Picea rubens Sarg.), 14% white birch (Betula papyrifera Marsh.)	47.483	-67.25	360
Bassus binominatus	EE-3490-91 P3		ASSPP268-08	Atlantic Forestry Centre, Canadian Forest Service	Canada	New Brunswick	Yes	1	HQ106810	4	657	HQ025309	1	796							EE-3490-91 P3	Arthropoda	Insecta	Hymenoptera	Braconidae		Bassus	Bassus binominatus	Eldon S. Eveleigh	eeveleig@nrcan.gc.ca	F	S	A	Choristoneura fumiferana	Site composition: 50% balsam fir (Abies balsamea (L.) Mill.), 36% red spruce (Picea rubens Sarg.), 14% white birch (Betula papyrifera Marsh.)			E.Eveleigh, P. McCarthy, S. Pollock	23-May-1991		Canada	New Brunswick	Restigouche	St-Quentin	Site composition: 50% balsam fir (Abies balsamea (L.) Mill.), 36% red spruce (Picea rubens Sarg.), 14% white birch (Betula papyrifera Marsh.)	47.483	-67.25	360
Bassus binominatus	EE-2744-88 P3		ASSPP269-08	Atlantic Forestry Centre, Canadian Forest Service	Canada	New Brunswick	Yes	1	HQ106811	4	657	HQ025310	1	803							EE-2744-88 P3	Arthropoda	Insecta	Hymenoptera	Braconidae		Bassus	Bassus binominatus	Eldon S. Eveleigh	eeveleig@nrcan.gc.ca	F	S	A	Coleotechnites piceaella	Site composition: 50% balsam fir (Abies balsamea (L.) Mill.), 36% red spruce (Picea rubens Sarg.), 14% white birch (Betula papyrifera Marsh.)			E.Eveleigh, P. McCarthy, S. Pollock	11-May-1988		Canada	New Brunswick	Restigouche	St-Quentin	Site composition: 50% balsam fir (Abies balsamea (L.) Mill.), 36% red spruce (Picea rubens Sarg.), 14% white birch (Betula papyrifera Marsh.)	47.483	-67.25	360
Bassus binominatus	EE-2768-88 P3		ASSPP270-08	Atlantic Forestry Centre, Canadian Forest Service	Canada	New Brunswick	Yes	1	HQ106812	4	657	HQ025311	1	802							EE-2768-88 P3	Arthropoda	Insecta	Hymenoptera	Braconidae		Bassus	Bassus binominatus	Eldon S. Eveleigh	eeveleig@nrcan.gc.ca	M	S	A	Coleotechnites piceaella	Site composition: 50% balsam fir (Abies balsamea (L.) Mill.), 36% red spruce (Picea rubens Sarg.), 14% white birch (Betula papyrifera Marsh.)			E.Eveleigh, P. McCarthy, S. Pollock	11-May-1988		Canada	New Brunswick	Restigouche	St-Quentin	Site composition: 50% balsam fir (Abies balsamea (L.) Mill.), 36% red spruce (Picea rubens Sarg.), 14% white birch (Betula papyrifera Marsh.)	47.483	-67.25	360
Bassus binominatus	EE-1882-89 P3		ASSPP271-08	Atlantic Forestry Centre, Canadian Forest Service	Canada	New Brunswick	Yes	1	HQ106813	4	647	HQ025312	1	797							EE-1882-89 P3	Arthropoda	Insecta	Hymenoptera	Braconidae		Bassus	Bassus binominatus	Eldon S. Eveleigh	eeveleig@nrcan.gc.ca	M	S	A	Coleotechnites piceaella	Site composition: 50% balsam fir (Abies balsamea (L.) Mill.), 36% red spruce (Picea rubens Sarg.), 14% white birch (Betula papyrifera Marsh.)			E.Eveleigh, P. McCarthy, S. Pollock	09-May-1989		Canada	New Brunswick	Restigouche	St-Quentin	Site composition: 50% balsam fir (Abies balsamea (L.) Mill.), 36% red spruce (Picea rubens Sarg.), 14% white birch (Betula papyrifera Marsh.)	47.483	-67.25	360
Bassus binominatus	EE-2519-89 P3		ASSPP272-08	Atlantic Forestry Centre, Canadian Forest Service	Canada	New Brunswick	Yes	1	HQ106814	4	657	HQ025313	1	797							EE-2519-89 P3	Arthropoda	Insecta	Hymenoptera	Braconidae		Bassus	Bassus binominatus	Eldon S. Eveleigh	eeveleig@nrcan.gc.ca	M	S	A	Coleotechnites piceaella	Site composition: 50% balsam fir (Abies balsamea (L.) Mill.), 36% red spruce (Picea rubens Sarg.), 14% white birch (Betula papyrifera Marsh.)			E.Eveleigh, P. McCarthy, S. Pollock	23-May-1989		Canada	New Brunswick	Restigouche	St-Quentin	Site composition: 50% balsam fir (Abies balsamea (L.) Mill.), 36% red spruce (Picea rubens Sarg.), 14% white birch (Betula papyrifera Marsh.)	47.483	-67.25	360
Bassus binominatus	EE-3358-89 P3		ASSPP273-08	Atlantic Forestry Centre, Canadian Forest Service	Canada	New Brunswick	Yes	1	HQ106815	4	657	HQ025314	1	800							EE-3358-89 P3	Arthropoda	Insecta	Hymenoptera	Braconidae		Bassus	Bassus binominatus	Eldon S. Eveleigh	eeveleig@nrcan.gc.ca	F	S	A	Coleotechnites piceaella	Site composition: 50% balsam fir (Abies balsamea (L.) Mill.), 36% red spruce (Picea rubens Sarg.), 14% white birch (Betula papyrifera Marsh.)			E.Eveleigh, P. McCarthy, S. Pollock	08-Jun-1989		Canada	New Brunswick	Restigouche	St-Quentin	Site composition: 50% balsam fir (Abies balsamea (L.) Mill.), 36% red spruce (Picea rubens Sarg.), 14% white birch (Betula papyrifera Marsh.)	47.483	-67.25	360
Bassus binominatus	EE-922-90 P3		ASSPP274-08	Atlantic Forestry Centre, Canadian Forest Service	Canada	New Brunswick	Yes	1	HQ106816	4	657	HQ025315	1	803							EE-922-90 P3	Arthropoda	Insecta	Hymenoptera	Braconidae		Bassus	Bassus binominatus	Eldon S. Eveleigh	eeveleig@nrcan.gc.ca	M	S	A	Coleotechnites piceaella	Site composition: 50% balsam fir (Abies balsamea (L.) Mill.), 36% red spruce (Picea rubens Sarg.), 14% white birch (Betula papyrifera Marsh.)			E.Eveleigh, P. McCarthy, S. Pollock	28-Mar-1990		Canada	New Brunswick	Restigouche	St-Quentin	Site composition: 50% balsam fir (Abies balsamea (L.) Mill.), 36% red spruce (Picea rubens Sarg.), 14% white birch (Betula papyrifera Marsh.)	47.483	-67.25	360
Bassus binominatus	EE-3065-91 P3		ASSPP275-08	Atlantic Forestry Centre, Canadian Forest Service	Canada	New Brunswick	Yes	1	HQ106817	4	656	HQ025316	1	745							EE-3065-91 P3	Arthropoda	Insecta	Hymenoptera	Braconidae		Bassus	Bassus binominatus	Eldon S. Eveleigh	eeveleig@nrcan.gc.ca	F	S	A	Coleotechnites piceaella	Site composition: 50% balsam fir (Abies balsamea (L.) Mill.), 36% red spruce (Picea rubens Sarg.), 14% white birch (Betula papyrifera Marsh.)			E.Eveleigh, P. McCarthy, S. Pollock	31-Mar-1991		Canada	New Brunswick	Restigouche	St-Quentin	Site composition: 50% balsam fir (Abies balsamea (L.) Mill.), 36% red spruce (Picea rubens Sarg.), 14% white birch (Betula papyrifera Marsh.)	47.483	-67.25	360
Bassus binominatus	EE-3336-91 P3		ASSPP276-08	Atlantic Forestry Centre, Canadian Forest Service	Canada	New Brunswick	Yes	1	HQ106818	4	657	HQ025317	1	754							EE-3336-91 P3	Arthropoda	Insecta	Hymenoptera	Braconidae		Bassus	Bassus binominatus	Eldon S. Eveleigh	eeveleig@nrcan.gc.ca	M	S	A	Coleotechnites piceaella	Site composition: 50% balsam fir (Abies balsamea (L.) Mill.), 36% red spruce (Picea rubens Sarg.), 14% white birch (Betula papyrifera Marsh.)			E.Eveleigh, P. McCarthy, S. Pollock	04-Apr-1991		Canada	New Brunswick	Restigouche	St-Quentin	Site composition: 50% balsam fir (Abies balsamea (L.) Mill.), 36% red spruce (Picea rubens Sarg.), 14% white birch (Betula papyrifera Marsh.)	47.483	-67.25	360
Bassus binominatus	EE-3728-91 P3		ASSPP277-08	Atlantic Forestry Centre, Canadian Forest Service	Canada	New Brunswick	Yes	1	HQ106819	4	657	HQ025318	1	803							EE-3728-91 P3	Arthropoda	Insecta	Hymenoptera	Braconidae		Bassus	Bassus binominatus	Eldon S. Eveleigh	eeveleig@nrcan.gc.ca	M	S	A	Coleotechnites piceaella	Site composition: 50% balsam fir (Abies balsamea (L.) Mill.), 36% red spruce (Picea rubens Sarg.), 14% white birch (Betula papyrifera Marsh.)			E.Eveleigh, P. McCarthy, S. Pollock	30-May-1991		Canada	New Brunswick	Restigouche	St-Quentin	Site composition: 50% balsam fir (Abies balsamea (L.) Mill.), 36% red spruce (Picea rubens Sarg.), 14% white birch (Betula papyrifera Marsh.)	47.483	-67.25	360
Bassus binominatus	EE-4623-91 P3		ASSPP278-08	Atlantic Forestry Centre, Canadian Forest Service	Canada	New Brunswick	Yes	1	HQ106820	4	657	HQ025319	1	757							EE-4623-91 P3	Arthropoda	Insecta	Hymenoptera	Braconidae		Bassus	Bassus binominatus	Eldon S. Eveleigh	eeveleig@nrcan.gc.ca	M	S	A	Coleotechnites piceaella	Site composition: 50% balsam fir (Abies balsamea (L.) Mill.), 36% red spruce (Picea rubens Sarg.), 14% white birch (Betula papyrifera Marsh.)			E.Eveleigh, P. McCarthy, S. Pollock	13-Jun-1991		Canada	New Brunswick	Restigouche	St-Quentin	Site composition: 50% balsam fir (Abies balsamea (L.) Mill.), 36% red spruce (Picea rubens Sarg.), 14% white birch (Betula papyrifera Marsh.)	47.483	-67.25	360
Bassus dimidiator	EE-3999-85 P1		ASSPP279-08	Atlantic Forestry Centre, Canadian Forest Service	Canada	New Brunswick	Yes	1	HQ106828	4	657	HQ025325	1	771							EE-3999-85 P1	Arthropoda	Insecta	Hymenoptera	Braconidae		Bassus	Bassus dimidiator	Eldon S. Eveleigh	eeveleig@nrcan.gc.ca	M	S	A	Choristoneura fumiferana	Site composition: 98% balsam fir (Abies balsamea (L.) Mill.), 1% red spruce (Picea rubens Sarg.), 1% red maple (Acer rubrum L.)			E.Eveleigh, P. McCarthy, S. Pollock	20-Mar-1985		Canada	New Brunswick	Sunbury	Acadia Research Forest	Site composition: 98% balsam fir (Abies balsamea (L.) Mill.), 1% red spruce (Picea rubens Sarg.), 1% red maple (Acer rubrum L.)	45.999	-66.263	58
Bassus dimidiator	EE-1047-86 P1		ASSPP280-08	Atlantic Forestry Centre, Canadian Forest Service	Canada	New Brunswick	Yes	1	HQ106829	4	657	HQ025326	1	803							EE-1047-86 P1	Arthropoda	Insecta	Hymenoptera	Braconidae		Bassus	Bassus dimidiator	Eldon S. Eveleigh	eeveleig@nrcan.gc.ca	F	S	A	Coleotechnites piceaella	Site composition: 98% balsam fir (Abies balsamea (L.) Mill.), 1% red spruce (Picea rubens Sarg.), 1% red maple (Acer rubrum L.)			E.Eveleigh, P. McCarthy, S. Pollock	17-Mar-1986		Canada	New Brunswick	Sunbury	Acadia Research Forest	Site composition: 98% balsam fir (Abies balsamea (L.) Mill.), 1% red spruce (Picea rubens Sarg.), 1% red maple (Acer rubrum L.)	45.999	-66.263	58
Bassus dimidiator	EE-3620-89 P1		ASSPP281-08	Atlantic Forestry Centre, Canadian Forest Service	Canada	New Brunswick	Yes	1	HQ106830	4	657	HQ025327	1	803							EE-3620-89 P1	Arthropoda	Insecta	Hymenoptera	Braconidae		Bassus	Bassus dimidiator	Eldon S. Eveleigh	eeveleig@nrcan.gc.ca	F	S	A	Coleotechnites piceaella	Site composition: 98% balsam fir (Abies balsamea (L.) Mill.), 1% red spruce (Picea rubens Sarg.), 1% red maple (Acer rubrum L.)			E.Eveleigh, P. McCarthy, S. Pollock	15-Jun-1989		Canada	New Brunswick	Sunbury	Acadia Research Forest	Site composition: 98% balsam fir (Abies balsamea (L.) Mill.), 1% red spruce (Picea rubens Sarg.), 1% red maple (Acer rubrum L.)	45.999	-66.263	58
Bassus dimidiator	EE-3726-86 P2		ASSPP282-08	Atlantic Forestry Centre, Canadian Forest Service	Canada	New Brunswick	Yes	1	HQ106831	4	657	HQ025328	1	803							EE-3726-86 P2	Arthropoda	Insecta	Hymenoptera	Braconidae		Bassus	Bassus dimidiator	Eldon S. Eveleigh	eeveleig@nrcan.gc.ca	M	S	A	Coleotechnites piceaella	Site composition: 77% balsam fir (Abies balsamea (L.) Mill.), 12% red maple (Acer rubrum L), 8% red (Picea rubens Sarg.) and white spruce (Picea glauca Moench.), 1% eastern white pine (Pinus strobus L.) and 2% other hardwood species			E.Eveleigh, P. McCarthy, S. Pollock	15-May-1986		Canada	New Brunswick				46	-66.4	112
Bassus dimidiator	EE-5668-86 P2		ASSPP283-08	Atlantic Forestry Centre, Canadian Forest Service	Canada	New Brunswick	Yes	1	HQ106832	4	657	HQ025329	1	764							EE-5668-86 P2	Arthropoda	Insecta	Hymenoptera	Braconidae		Bassus	Bassus dimidiator	Eldon S. Eveleigh	eeveleig@nrcan.gc.ca	M	S	A	Coleotechnites piceaella	Site composition: 77% balsam fir (Abies balsamea (L.) Mill.), 12% red maple (Acer rubrum L), 8% red (Picea rubens Sarg.) and white spruce (Picea glauca Moench.), 1% eastern white pine (Pinus strobus L.) and 2% other hardwood species			E.Eveleigh, P. McCarthy, S. Pollock	03-Jun-1986		Canada	New Brunswick				46	-66.4	112
Bassus dimidiator	EE-339-88 P2		ASSPP285-08	Atlantic Forestry Centre, Canadian Forest Service	Canada	New Brunswick	Yes	1	HQ106833	4	657	HQ025330	1	759							EE-339-88 P2	Arthropoda	Insecta	Hymenoptera	Braconidae		Bassus	Bassus dimidiator	Eldon S. Eveleigh	eeveleig@nrcan.gc.ca	F	S	A	Coleotechnites piceaella	Site composition: 77% balsam fir (Abies balsamea (L.) Mill.), 12% red maple (Acer rubrum L), 8% red (Picea rubens Sarg.) and white spruce (Picea glauca Moench.), 1% eastern white pine (Pinus strobus L.) and 2% other hardwood species			E.Eveleigh, P. McCarthy, S. Pollock	24-Apr-1988		Canada	New Brunswick				46	-66.4	112
Bassus dimidiator	EE-4458-88 P2		ASSPP286-08	Atlantic Forestry Centre, Canadian Forest Service	Canada	New Brunswick	Yes	1	HQ106834	4	657		1								EE-4458-88 P2	Arthropoda	Insecta	Hymenoptera	Braconidae		Bassus	Bassus dimidiator	Eldon S. Eveleigh	eeveleig@nrcan.gc.ca	F	S	A	Coleotechnites piceaella	Site composition: 77% balsam fir (Abies balsamea (L.) Mill.), 12% red maple (Acer rubrum L), 8% red (Picea rubens Sarg.) and white spruce (Picea glauca Moench.), 1% eastern white pine (Pinus strobus L.) and 2% other hardwood species			E.Eveleigh, P. McCarthy, S. Pollock	09-Jun-1988		Canada	New Brunswick				46	-66.4	112
Bassus dimidiator	EE-4909-88 P2		ASSPP287-08	Atlantic Forestry Centre, Canadian Forest Service	Canada	New Brunswick	Yes	1	HQ106835	4	657	HQ025331	1	802							EE-4909-88 P2	Arthropoda	Insecta	Hymenoptera	Braconidae		Bassus	Bassus dimidiator	Eldon S. Eveleigh	eeveleig@nrcan.gc.ca	F	S	A	Coleotechnites piceaella	Site composition: 77% balsam fir (Abies balsamea (L.) Mill.), 12% red maple (Acer rubrum L), 8% red (Picea rubens Sarg.) and white spruce (Picea glauca Moench.), 1% eastern white pine (Pinus strobus L.) and 2% other hardwood species			E.Eveleigh, P. McCarthy, S. Pollock	15-Jun-1988		Canada	New Brunswick				46	-66.4	112
Bassus dimidiator	EE-5231-88 P2		ASSPP288-08	Atlantic Forestry Centre, Canadian Forest Service	Canada	New Brunswick	Yes	1	HQ106836	4	617	HQ025332	1	694							EE-5231-88 P2	Arthropoda	Insecta	Hymenoptera	Braconidae		Bassus	Bassus dimidiator	Eldon S. Eveleigh	eeveleig@nrcan.gc.ca	F	S	A	Coleotechnites piceaella	Site composition: 77% balsam fir (Abies balsamea (L.) Mill.), 12% red maple (Acer rubrum L), 8% red (Picea rubens Sarg.) and white spruce (Picea glauca Moench.), 1% eastern white pine (Pinus strobus L.) and 2% other hardwood species			E.Eveleigh, P. McCarthy, S. Pollock	20-Jun-1988		Canada	New Brunswick				46	-66.4	112
Bassus dimidiator	EE-2236-89 P2		ASSPP289-08	Atlantic Forestry Centre, Canadian Forest Service	Canada	New Brunswick	Yes	1	HQ106837	4	616		1								EE-2236-89 P2	Arthropoda	Insecta	Hymenoptera	Braconidae		Bassus	Bassus dimidiator	M. J. Sharkey	msharkey@uky.edu	F	S	A	Coleotechnites piceaella	Site composition: 77% balsam fir (Abies balsamea (L.) Mill.), 12% red maple (Acer rubrum L), 8% red (Picea rubens Sarg.) and white spruce (Picea glauca Moench.), 1% eastern white pine (Pinus strobus L.) and 2% other hardwood species			E.Eveleigh, P. McCarthy, S. Pollock	18-May-1989		Canada	New Brunswick				46	-66.4	112
Bassus dimidiator	EE-2249-89 P2		ASSPP290-08	Atlantic Forestry Centre, Canadian Forest Service	Canada	New Brunswick	Yes	1	HQ106838	4	611	HQ025333	1	723							EE-2249-89 P2	Arthropoda	Insecta	Hymenoptera	Braconidae		Bassus	Bassus dimidiator	M. J. Sharkey	msharkey@uky.edu	F	S	A	Coleotechnites piceaella	Site composition: 77% balsam fir (Abies balsamea (L.) Mill.), 12% red maple (Acer rubrum L), 8% red (Picea rubens Sarg.) and white spruce (Picea glauca Moench.), 1% eastern white pine (Pinus strobus L.) and 2% other hardwood species			E.Eveleigh, P. McCarthy, S. Pollock	18-May-1989		Canada	New Brunswick				46	-66.4	112
Bassus dimidiator	EE-2823-89 P2		ASSPP291-08	Atlantic Forestry Centre, Canadian Forest Service	Canada	New Brunswick	Yes	1	HQ106839	4	615		1								EE-2823-89 P2	Arthropoda	Insecta	Hymenoptera	Braconidae		Bassus	Bassus dimidiator	M. J. Sharkey	msharkey@uky.edu	M	S	A	Coleotechnites piceaella	Site composition: 77% balsam fir (Abies balsamea (L.) Mill.), 12% red maple (Acer rubrum L), 8% red (Picea rubens Sarg.) and white spruce (Picea glauca Moench.), 1% eastern white pine (Pinus strobus L.) and 2% other hardwood species			E.Eveleigh, P. McCarthy, S. Pollock	29-May-1989		Canada	New Brunswick				46	-66.4	112
Bassus dimidiator	EE-2920-90 P3		ASSPP292-08	Atlantic Forestry Centre, Canadian Forest Service	Canada	New Brunswick	Yes	1	HQ106840	4	657	HQ025334	1	765							EE-2920-90 P3	Arthropoda	Insecta	Hymenoptera	Braconidae		Bassus	Bassus dimidiator	Eldon S. Eveleigh	eeveleig@nrcan.gc.ca	F	S	A	Coleotechnites piceaella	Site composition: 50% balsam fir (Abies balsamea (L.) Mill.), 36% red spruce (Picea rubens Sarg.), 14% white birch (Betula papyrifera Marsh.)			E.Eveleigh, P. McCarthy, S. Pollock	14-Jun-1990		Canada	New Brunswick	Restigouche	St-Quentin	Site composition: 50% balsam fir (Abies balsamea (L.) Mill.), 36% red spruce (Picea rubens Sarg.), 14% white birch (Betula papyrifera Marsh.)	47.483	-67.25	360
Charmon extensor	EE-6233-86 P1		ASSPP293-08	Atlantic Forestry Centre, Canadian Forest Service	Canada	New Brunswick	Yes	1	HQ106850	4	653	HQ025339	1	803							EE-6233-86 P1	Arthropoda	Insecta	Hymenoptera	Braconidae	Charmontinae	Charmon	Charmon extensor	Eldon S. Eveleigh	eeveleig@nrcan.gc.ca	F	S	A	Coleotechnites piceaella	Site composition: 98% balsam fir (Abies balsamea (L.) Mill.), 1% red spruce (Picea rubens Sarg.), 1% red maple (Acer rubrum L.)			E.Eveleigh, P. McCarthy, S. Pollock	04-Jun-1986		Canada	New Brunswick	Sunbury	Acadia Research Forest	Site composition: 98% balsam fir (Abies balsamea (L.) Mill.), 1% red spruce (Picea rubens Sarg.), 1% red maple (Acer rubrum L.)	45.999	-66.263	58
Charmon extensor	EE-4562-87 P2		ASSPP294-08	Atlantic Forestry Centre, Canadian Forest Service	Canada	New Brunswick	Yes	1	HQ106851	4	657	HQ025340	1	803					2		EE-4562-87 P2	Arthropoda	Insecta	Hymenoptera	Braconidae	Charmontinae	Charmon	Charmon extensor	Eldon S. Eveleigh	eeveleig@nrcan.gc.ca	M	S	A	Coleotechnites piceaella	Site composition: 77% balsam fir (Abies balsamea (L.) Mill.), 12% red maple (Acer rubrum L), 8% red (Picea rubens Sarg.) and white spruce (Picea glauca Moench.), 1% eastern white pine (Pinus strobus L.) and 2% other hardwood species			E.Eveleigh, P. McCarthy, S. Pollock	01-Jun-1987		Canada	New Brunswick				46	-66.4	112
Charmon extensor	EE-5365-87 P2		ASSPP295-08	Atlantic Forestry Centre, Canadian Forest Service	Canada	New Brunswick	Yes	1	HQ106852	4	657	HQ025341	1	801							EE-5365-87 P2	Arthropoda	Insecta	Hymenoptera	Braconidae	Charmontinae	Charmon	Charmon extensor	Eldon S. Eveleigh	eeveleig@nrcan.gc.ca	F	S	A	Coleotechnites piceaella	Site composition: 77% balsam fir (Abies balsamea (L.) Mill.), 12% red maple (Acer rubrum L), 8% red (Picea rubens Sarg.) and white spruce (Picea glauca Moench.), 1% eastern white pine (Pinus strobus L.) and 2% other hardwood species			E.Eveleigh, P. McCarthy, S. Pollock	06-Jun-1987		Canada	New Brunswick				46	-66.4	112
Charmon extensor	EE-4994-88 P2		ASSPP296-08	Atlantic Forestry Centre, Canadian Forest Service	Canada	New Brunswick	Yes	1	HQ106853	4	657	HQ025342	1	801							EE-4994-88 P2	Arthropoda	Insecta	Hymenoptera	Braconidae	Charmontinae	Charmon	Charmon extensor	Eldon S. Eveleigh	eeveleig@nrcan.gc.ca	F	S	A	Coleotechnites piceaella	Site composition: 77% balsam fir (Abies balsamea (L.) Mill.), 12% red maple (Acer rubrum L), 8% red (Picea rubens Sarg.) and white spruce (Picea glauca Moench.), 1% eastern white pine (Pinus strobus L.) and 2% other hardwood species			E.Eveleigh, P. McCarthy, S. Pollock	15-Jun-1988		Canada	New Brunswick				46	-66.4	112
Charmon extensor	EE-5687-88 P2		ASSPP297-08	Atlantic Forestry Centre, Canadian Forest Service	Canada	New Brunswick	Yes	1	HQ106854	4	615	HQ025343	1	586							EE-5687-88 P2	Arthropoda	Insecta	Hymenoptera	Braconidae	Charmontinae	Charmon	Charmon extensor	Eldon S. Eveleigh	eeveleig@nrcan.gc.ca	F	S	A	Coleotechnites piceaella	Site composition: 77% balsam fir (Abies balsamea (L.) Mill.), 12% red maple (Acer rubrum L), 8% red (Picea rubens Sarg.) and white spruce (Picea glauca Moench.), 1% eastern white pine (Pinus strobus L.) and 2% other hardwood species			E.Eveleigh, P. McCarthy, S. Pollock	27-Jun-1988		Canada	New Brunswick				46	-66.4	112
Charmon extensor	EE-5949-88 P2		ASSPP298-08	Atlantic Forestry Centre, Canadian Forest Service	Canada	New Brunswick	Yes	1	HQ106855	4	657	HQ025344	1	634					2		EE-5949-88 P2	Arthropoda	Insecta	Hymenoptera	Braconidae	Charmontinae	Charmon	Charmon extensor	Eldon S. Eveleigh	eeveleig@nrcan.gc.ca	F	S	A	Coleotechnites piceaella	Site composition: 77% balsam fir (Abies balsamea (L.) Mill.), 12% red maple (Acer rubrum L), 8% red (Picea rubens Sarg.) and white spruce (Picea glauca Moench.), 1% eastern white pine (Pinus strobus L.) and 2% other hardwood species			E.Eveleigh, P. McCarthy, S. Pollock	30-Jun-1988		Canada	New Brunswick				46	-66.4	112
Charmon extensor	EE-1808-90 P2		ASSPP299-08	Atlantic Forestry Centre, Canadian Forest Service	Canada	New Brunswick	Yes	1	HQ106856	4	657	HQ025345	1	803							EE-1808-90 P2	Arthropoda	Insecta	Hymenoptera	Braconidae	Charmontinae	Charmon	Charmon extensor	Eldon S. Eveleigh	eeveleig@nrcan.gc.ca	F	S	A	Coleotechnites piceaella	Site composition: 77% balsam fir (Abies balsamea (L.) Mill.), 12% red maple (Acer rubrum L), 8% red (Picea rubens Sarg.) and white spruce (Picea glauca Moench.), 1% eastern white pine (Pinus strobus L.) and 2% other hardwood species			E.Eveleigh, P. McCarthy, S. Pollock	06-May-1990		Canada	New Brunswick				46	-66.4	112
Charmon extensor	EE-414-89 MP		ASSPP300-08	Atlantic Forestry Centre, Canadian Forest Service	Canada	New Brunswick	Yes	1	HQ106857	4	539	HQ025346	1	803							EE-414-89 MP	Arthropoda	Insecta	Hymenoptera	Braconidae	Charmontinae	Charmon	Charmon extensor	Eldon S. Eveleigh	eeveleig@nrcan.gc.ca	M	S	A	Choristoneura fumiferana	Site composition: 77% balsam fir (Abies balsamea (L.) Mill.), 12% red maple (Acer rubrum L), 8% red (Picea rubens Sarg.) and white spruce (Picea glauca Moench.), 1% eastern white pine (Pinus strobus L.) and 2% other hardwood species			E.Eveleigh, P. McCarthy, S. Pollock	14-Jun-1989		Canada	New Brunswick				46	-66.4	112
Charmon extensor	EE-3078-90 P2		ASSPP301-08	Atlantic Forestry Centre, Canadian Forest Service	Canada	New Brunswick	Yes	1	HQ106858	4	657	HQ025347	1	803							EE-3078-90 P2	Arthropoda	Insecta	Hymenoptera	Braconidae	Charmontinae	Charmon	Charmon extensor	Eldon S. Eveleigh	eeveleig@nrcan.gc.ca	M	S	A	Acleris variana	Site composition: 77% balsam fir (Abies balsamea (L.) Mill.), 12% red maple (Acer rubrum L), 8% red (Picea rubens Sarg.) and white spruce (Picea glauca Moench.), 1% eastern white pine (Pinus strobus L.) and 2% other hardwood species			E.Eveleigh, P. McCarthy, S. Pollock	20-Jun-1990		Canada	New Brunswick				46	-66.4	112
Charmon extensor	EE-3372-90 P2		ASSPP302-08	Atlantic Forestry Centre, Canadian Forest Service	Canada	New Brunswick	Yes	1	HQ106859	4	609		1								EE-3372-90 P2	Arthropoda	Insecta	Hymenoptera	Braconidae	Charmontinae	Charmon	Charmon extensor	Eldon S. Eveleigh	eeveleig@nrcan.gc.ca	M	S	A	Acleris variana	Site composition: 77% balsam fir (Abies balsamea (L.) Mill.), 12% red maple (Acer rubrum L), 8% red (Picea rubens Sarg.) and white spruce (Picea glauca Moench.), 1% eastern white pine (Pinus strobus L.) and 2% other hardwood species			E.Eveleigh, P. McCarthy, S. Pollock	27-Jun-1990		Canada	New Brunswick				46	-66.4	112
Charmon extensor	EE-4910-91 P3		ASSPP303-08	Atlantic Forestry Centre, Canadian Forest Service	Canada	New Brunswick	Yes	1	HQ106860	4	634	HQ025348	1	803					2		EE-4910-91 P3	Arthropoda	Insecta	Hymenoptera	Braconidae	Charmontinae	Charmon	Charmon extensor	Eldon S. Eveleigh	eeveleig@nrcan.gc.ca	M	S	A	Choristoneura fumiferana	Site composition: 50% balsam fir (Abies balsamea (L.) Mill.), 36% red spruce (Picea rubens Sarg.), 14% white birch (Betula papyrifera Marsh.)			E.Eveleigh, P. McCarthy, S. Pollock	20-Jun-1991		Canada	New Brunswick	Restigouche	St-Quentin	Site composition: 50% balsam fir (Abies balsamea (L.) Mill.), 36% red spruce (Picea rubens Sarg.), 14% white birch (Betula papyrifera Marsh.)	47.483	-67.25	360
Charmon extensor	EE-4157-88 P3		ASSPP304-08	Atlantic Forestry Centre, Canadian Forest Service	Canada	New Brunswick	Yes	1	HQ106861	4	657	HQ025349	1	803							EE-4157-88 P3	Arthropoda	Insecta	Hymenoptera	Braconidae	Charmontinae	Charmon	Charmon extensor	Eldon S. Eveleigh	eeveleig@nrcan.gc.ca	M	S	A	Coleotechnites piceaella	Site composition: 50% balsam fir (Abies balsamea (L.) Mill.), 36% red spruce (Picea rubens Sarg.), 14% white birch (Betula papyrifera Marsh.)			E.Eveleigh, P. McCarthy, S. Pollock	02-Jun-1988		Canada	New Brunswick	Restigouche	St-Quentin	Site composition: 50% balsam fir (Abies balsamea (L.) Mill.), 36% red spruce (Picea rubens Sarg.), 14% white birch (Betula papyrifera Marsh.)	47.483	-67.25	360
Charmon extensor	EE-2410-90 P3		ASSPP305-08	Atlantic Forestry Centre, Canadian Forest Service	Canada	New Brunswick	Yes	1	HQ106862	4	657	HQ025350	1	803							EE-2410-90 P3	Arthropoda	Insecta	Hymenoptera	Braconidae	Charmontinae	Charmon	Charmon extensor	Eldon S. Eveleigh	eeveleig@nrcan.gc.ca	F	S	A	Coleotechnites piceaella	Site composition: 50% balsam fir (Abies balsamea (L.) Mill.), 36% red spruce (Picea rubens Sarg.), 14% white birch (Betula papyrifera Marsh.)			E.Eveleigh, P. McCarthy, S. Pollock	31-May-1990		Canada	New Brunswick	Restigouche	St-Quentin	Site composition: 50% balsam fir (Abies balsamea (L.) Mill.), 36% red spruce (Picea rubens Sarg.), 14% white birch (Betula papyrifera Marsh.)	47.483	-67.25	360
Charmon extensor	EE-3484-90 P3		ASSPP306-08	Atlantic Forestry Centre, Canadian Forest Service	Canada	New Brunswick	Yes	1	HQ106863	4	657	HQ025351	1	803							EE-3484-90 P3	Arthropoda	Insecta	Hymenoptera	Braconidae	Charmontinae	Charmon	Charmon extensor	Eldon S. Eveleigh	eeveleig@nrcan.gc.ca	F	S	A	Coleotechnites piceaella	Site composition: 50% balsam fir (Abies balsamea (L.) Mill.), 36% red spruce (Picea rubens Sarg.), 14% white birch (Betula papyrifera Marsh.)			E.Eveleigh, P. McCarthy, S. Pollock	28-Jun-1990		Canada	New Brunswick	Restigouche	St-Quentin	Site composition: 50% balsam fir (Abies balsamea (L.) Mill.), 36% red spruce (Picea rubens Sarg.), 14% white birch (Betula papyrifera Marsh.)	47.483	-67.25	360
Charmon extensor	EE-1411-91 P3		ASSPP307-08	Atlantic Forestry Centre, Canadian Forest Service	Canada	New Brunswick	Yes	1	HQ106864	4	657	HQ025352	1	803							EE-1411-91 P3	Arthropoda	Insecta	Hymenoptera	Braconidae	Charmontinae	Charmon	Charmon extensor	Eldon S. Eveleigh	eeveleig@nrcan.gc.ca	F	S	A	Coleotechnites piceaella	Site composition: 50% balsam fir (Abies balsamea (L.) Mill.), 36% red spruce (Picea rubens Sarg.), 14% white birch (Betula papyrifera Marsh.)			E.Eveleigh, P. McCarthy, S. Pollock	25-Mar-1991		Canada	New Brunswick	Restigouche	St-Quentin	Site composition: 50% balsam fir (Abies balsamea (L.) Mill.), 36% red spruce (Picea rubens Sarg.), 14% white birch (Betula papyrifera Marsh.)	47.483	-67.25	360
Charmon extensor	EE-2951-91 P3		ASSPP308-08	Atlantic Forestry Centre, Canadian Forest Service	Canada	New Brunswick	Yes	1	HQ106865	4	601	HQ025353	1	803							EE-2951-91 P3	Arthropoda	Insecta	Hymenoptera	Braconidae	Charmontinae	Charmon	Charmon extensor	Eldon S. Eveleigh	eeveleig@nrcan.gc.ca	F	S	A	Coleotechnites piceaella	Site composition: 50% balsam fir (Abies balsamea (L.) Mill.), 36% red spruce (Picea rubens Sarg.), 14% white birch (Betula papyrifera Marsh.)			E.Eveleigh, P. McCarthy, S. Pollock	29-Mar-1991		Canada	New Brunswick	Restigouche	St-Quentin	Site composition: 50% balsam fir (Abies balsamea (L.) Mill.), 36% red spruce (Picea rubens Sarg.), 14% white birch (Betula papyrifera Marsh.)	47.483	-67.25	360
Charmon extensor	EE-3919-91 P3		ASSPP309-08	Atlantic Forestry Centre, Canadian Forest Service	Canada	New Brunswick	Yes	1	HQ106866	4	653	HQ025354	1	803							EE-3919-91 P3	Arthropoda	Insecta	Hymenoptera	Braconidae	Charmontinae	Charmon	Charmon extensor	Eldon S. Eveleigh	eeveleig@nrcan.gc.ca	F	S	A	Coleotechnites piceaella	Site composition: 50% balsam fir (Abies balsamea (L.) Mill.), 36% red spruce (Picea rubens Sarg.), 14% white birch (Betula papyrifera Marsh.)			E.Eveleigh, P. McCarthy, S. Pollock	31-Mar-1991		Canada	New Brunswick	Restigouche	St-Quentin	Site composition: 50% balsam fir (Abies balsamea (L.) Mill.), 36% red spruce (Picea rubens Sarg.), 14% white birch (Betula papyrifera Marsh.)	47.483	-67.25	360
Chelonus sp.	EE-12258-85 P1		ASSPP310-08	Atlantic Forestry Centre, Canadian Forest Service	Canada	New Brunswick	Yes	1	HQ106883	4	657		1								EE-12258-85 P1	Arthropoda	Insecta	Hymenoptera	Braconidae	Cheloninae	Chelonus	Chelonus sp.	Eldon S. Eveleigh	eeveleig@nrcan.gc.ca	M	S	A	Coleotechnites piceaella	Site composition: 98% balsam fir (Abies balsamea (L.) Mill.), 1% red spruce (Picea rubens Sarg.), 1% red maple (Acer rubrum L.)			E.Eveleigh, P. McCarthy, S. Pollock	30-May-1985		Canada	New Brunswick	Sunbury	Acadia Research Forest	Site composition: 98% balsam fir (Abies balsamea (L.) Mill.), 1% red spruce (Picea rubens Sarg.), 1% red maple (Acer rubrum L.)	45.999	-66.263	58
Chelonus sp.	EE-1290-87 P1		ASSPP311-08	Atlantic Forestry Centre, Canadian Forest Service	Canada	New Brunswick	Yes	1	HQ106884	4	657	HQ025368	1	803							EE-1290-87 P1	Arthropoda	Insecta	Hymenoptera	Braconidae	Cheloninae	Chelonus	Chelonus sp.	Eldon S. Eveleigh	eeveleig@nrcan.gc.ca	M	S	A	Coleotechnites piceaella	Site composition: 98% balsam fir (Abies balsamea (L.) Mill.), 1% red spruce (Picea rubens Sarg.), 1% red maple (Acer rubrum L.)			E.Eveleigh, P. McCarthy, S. Pollock	04-Apr-1987		Canada	New Brunswick	Sunbury	Acadia Research Forest	Site composition: 98% balsam fir (Abies balsamea (L.) Mill.), 1% red spruce (Picea rubens Sarg.), 1% red maple (Acer rubrum L.)	45.999	-66.263	58
Chelonus sp.	EE-260-88 P1		ASSPP312-08	Atlantic Forestry Centre, Canadian Forest Service	Canada	New Brunswick	Yes	1	HQ106885	4	291		1								EE-260-88 P1	Arthropoda	Insecta	Hymenoptera	Braconidae	Cheloninae	Chelonus	Chelonus sp.	M. J. Sharkey	msharkey@uky.edu	M	S	A	Coleotechnites piceaella	Site composition: 98% balsam fir (Abies balsamea (L.) Mill.), 1% red spruce (Picea rubens Sarg.), 1% red maple (Acer rubrum L.)			E.Eveleigh, P. McCarthy, S. Pollock	12-Apr-1988		Canada	New Brunswick	Sunbury	Acadia Research Forest	Site composition: 98% balsam fir (Abies balsamea (L.) Mill.), 1% red spruce (Picea rubens Sarg.), 1% red maple (Acer rubrum L.)	45.999	-66.263	58
Chelonus sp.	EE-2821-89 R P3		ASSPP313-08	Atlantic Forestry Centre, Canadian Forest Service	Canada	New Brunswick	Yes	1	HQ106886	4	270		1								EE-2821-89 R P3	Arthropoda	Insecta	Hymenoptera	Braconidae	Cheloninae	Chelonus	Chelonus sp.	M. J. Sharkey	msharkey@uky.edu	F	S	A	Coleotechnites piceaella	Site composition: 50% balsam fir (Abies balsamea (L.) Mill.), 36% red spruce (Picea rubens Sarg.), 14% white birch (Betula papyrifera Marsh.)			E.Eveleigh, P. McCarthy, S. Pollock	29-May-1989		Canada	New Brunswick	Restigouche	St-Quentin	Site composition: 50% balsam fir (Abies balsamea (L.) Mill.), 36% red spruce (Picea rubens Sarg.), 14% white birch (Betula papyrifera Marsh.)	47.483	-67.25	360
Chelonus sp.	EE-3201-87 P2		ASSPP316-08	Atlantic Forestry Centre, Canadian Forest Service	Canada	New Brunswick	Yes	1	HQ106887	4	657	HQ025369	1	800							EE-3201-87 P2	Arthropoda	Insecta	Hymenoptera	Braconidae	Cheloninae	Chelonus	Chelonus sp.	Eldon S. Eveleigh	eeveleig@nrcan.gc.ca	F	S	A	Coleotechnites piceaella	Site composition: 77% balsam fir (Abies balsamea (L.) Mill.), 12% red maple (Acer rubrum L), 8% red (Picea rubens Sarg.) and white spruce (Picea glauca Moench.), 1% eastern white pine (Pinus strobus L.) and 2% other hardwood species			E.Eveleigh, P. McCarthy, S. Pollock	19-May-1987		Canada	New Brunswick				46	-66.4	112
Chelonus sp.	EE-2075-92 P2		ASSPP317-08	Atlantic Forestry Centre, Canadian Forest Service	Canada	New Brunswick	Yes	1	HQ106888	4	657	HQ025370	1	803							EE-2075-92 P2	Arthropoda	Insecta	Hymenoptera	Braconidae	Cheloninae	Chelonus	Chelonus sp.	Eldon S. Eveleigh	eeveleig@nrcan.gc.ca	F	S	A	Coleotechnites piceaella	Site composition: 77% balsam fir (Abies balsamea (L.) Mill.), 12% red maple (Acer rubrum L), 8% red (Picea rubens Sarg.) and white spruce (Picea glauca Moench.), 1% eastern white pine (Pinus strobus L.) and 2% other hardwood species			E.Eveleigh, P. McCarthy, S. Pollock	10-Jun-1992		Canada	New Brunswick				46	-66.4	112
Chelonus sp.	EE-3485-90 P3		ASSPP318-08	Atlantic Forestry Centre, Canadian Forest Service	Canada	New Brunswick	Yes	1	HQ106889	4	657	HQ025371	1	803							EE-3485-90 P3	Arthropoda	Insecta	Hymenoptera	Braconidae	Cheloninae	Chelonus	Chelonus sp.	Eldon S. Eveleigh	eeveleig@nrcan.gc.ca	M	S	A	Acleris variana	Site composition: 50% balsam fir (Abies balsamea (L.) Mill.), 36% red spruce (Picea rubens Sarg.), 14% white birch (Betula papyrifera Marsh.)			E.Eveleigh, P. McCarthy, S. Pollock	28-Jun-1990		Canada	New Brunswick	Restigouche	St-Quentin	Site composition: 50% balsam fir (Abies balsamea (L.) Mill.), 36% red spruce (Picea rubens Sarg.), 14% white birch (Betula papyrifera Marsh.)	47.483	-67.25	360
Chelonus sp.	EE-3155-91 P3		ASSPP319-08	Atlantic Forestry Centre, Canadian Forest Service	Canada	New Brunswick	Yes	1	HQ106890	4	657	HQ025372	1	803							EE-3155-91 P3	Arthropoda	Insecta	Hymenoptera	Braconidae	Cheloninae	Chelonus	Chelonus sp.	Eldon S. Eveleigh	eeveleig@nrcan.gc.ca	F	S	A	Choristoneura fumiferana	Site composition: 50% balsam fir (Abies balsamea (L.) Mill.), 36% red spruce (Picea rubens Sarg.), 14% white birch (Betula papyrifera Marsh.)			E.Eveleigh, P. McCarthy, S. Pollock	01-Apr-1991		Canada	New Brunswick	Restigouche	St-Quentin	Site composition: 50% balsam fir (Abies balsamea (L.) Mill.), 36% red spruce (Picea rubens Sarg.), 14% white birch (Betula papyrifera Marsh.)	47.483	-67.25	360
Chelonus sp.	EE-1081-92 P3		ASSPP320-08	Atlantic Forestry Centre, Canadian Forest Service	Canada	New Brunswick	Yes	1	HQ106891	4	657	HQ025373	1	803							EE-1081-92 P3	Arthropoda	Insecta	Hymenoptera	Braconidae	Cheloninae	Chelonus	Chelonus sp.	Eldon S. Eveleigh	eeveleig@nrcan.gc.ca	F	S	A	Choristoneura fumiferana	Site composition: 50% balsam fir (Abies balsamea (L.) Mill.), 36% red spruce (Picea rubens Sarg.), 14% white birch (Betula papyrifera Marsh.)			E.Eveleigh, P. McCarthy, S. Pollock	01-Apr-1992		Canada	New Brunswick	Restigouche	St-Quentin	Site composition: 50% balsam fir (Abies balsamea (L.) Mill.), 36% red spruce (Picea rubens Sarg.), 14% white birch (Betula papyrifera Marsh.)	47.483	-67.25	360
Chelonus sp.	EE-2194-89 P3		ASSPP321-08	Atlantic Forestry Centre, Canadian Forest Service	Canada	New Brunswick	Yes	1	HQ106892	4	657	HQ025374	1	765					2		EE-2194-89 P3	Arthropoda	Insecta	Hymenoptera	Braconidae	Cheloninae	Chelonus	Chelonus sp.	Eldon S. Eveleigh	eeveleig@nrcan.gc.ca	M	S	A	Coleotechnites piceaella	Site composition: 50% balsam fir (Abies balsamea (L.) Mill.), 36% red spruce (Picea rubens Sarg.), 14% white birch (Betula papyrifera Marsh.)			E.Eveleigh, P. McCarthy, S. Pollock	14-May-1989		Canada	New Brunswick	Restigouche	St-Quentin	Site composition: 50% balsam fir (Abies balsamea (L.) Mill.), 36% red spruce (Picea rubens Sarg.), 14% white birch (Betula papyrifera Marsh.)	47.483	-67.25	360
Chelonus sp.	EE-77-90 P3		ASSPP322-08	Atlantic Forestry Centre, Canadian Forest Service	Canada	New Brunswick	Yes	1	HQ106893	4	657	HQ025375	1	803							EE-77-90 P3	Arthropoda	Insecta	Hymenoptera	Braconidae	Cheloninae	Chelonus	Chelonus sp.	Eldon S. Eveleigh	eeveleig@nrcan.gc.ca	F	S	A	Coleotechnites piceaella	Site composition: 50% balsam fir (Abies balsamea (L.) Mill.), 36% red spruce (Picea rubens Sarg.), 14% white birch (Betula papyrifera Marsh.)			E.Eveleigh, P. McCarthy, S. Pollock	25-Mar-1990		Canada	New Brunswick	Restigouche	St-Quentin	Site composition: 50% balsam fir (Abies balsamea (L.) Mill.), 36% red spruce (Picea rubens Sarg.), 14% white birch (Betula papyrifera Marsh.)	47.483	-67.25	360
Chelonus sp.	EE-419-90 P3		ASSPP323-08	Atlantic Forestry Centre, Canadian Forest Service	Canada	New Brunswick	Yes	1	HQ106894	4	657	HQ025376	1	803							EE-419-90 P3	Arthropoda	Insecta	Hymenoptera	Braconidae	Cheloninae	Chelonus	Chelonus sp.	Eldon S. Eveleigh	eeveleig@nrcan.gc.ca	F	S	A	Coleotechnites piceaella	Site composition: 50% balsam fir (Abies balsamea (L.) Mill.), 36% red spruce (Picea rubens Sarg.), 14% white birch (Betula papyrifera Marsh.)			E.Eveleigh, P. McCarthy, S. Pollock	27-Mar-1990		Canada	New Brunswick	Restigouche	St-Quentin	Site composition: 50% balsam fir (Abies balsamea (L.) Mill.), 36% red spruce (Picea rubens Sarg.), 14% white birch (Betula papyrifera Marsh.)	47.483	-67.25	360
Chelonus sp.	EE-620-90 P3		ASSPP324-08	Atlantic Forestry Centre, Canadian Forest Service	Canada	New Brunswick	Yes	1	HQ106895	4	657	HQ025377	1	803							EE-620-90 P3	Arthropoda	Insecta	Hymenoptera	Braconidae	Cheloninae	Chelonus	Chelonus sp.	Eldon S. Eveleigh	eeveleig@nrcan.gc.ca	M	S	A	Coleotechnites piceaella	Site composition: 50% balsam fir (Abies balsamea (L.) Mill.), 36% red spruce (Picea rubens Sarg.), 14% white birch (Betula papyrifera Marsh.)			E.Eveleigh, P. McCarthy, S. Pollock	27-Mar-1990		Canada	New Brunswick	Restigouche	St-Quentin	Site composition: 50% balsam fir (Abies balsamea (L.) Mill.), 36% red spruce (Picea rubens Sarg.), 14% white birch (Betula papyrifera Marsh.)	47.483	-67.25	360
Chelonus sp.	EE-648-90 P3		ASSPP325-08	Atlantic Forestry Centre, Canadian Forest Service	Canada	New Brunswick	Yes	1	HQ106896	4	657	HQ025378	1	803							EE-648-90 P3	Arthropoda	Insecta	Hymenoptera	Braconidae	Cheloninae	Chelonus	Chelonus sp.	Eldon S. Eveleigh	eeveleig@nrcan.gc.ca	M	S	A	Coleotechnites piceaella	Site composition: 50% balsam fir (Abies balsamea (L.) Mill.), 36% red spruce (Picea rubens Sarg.), 14% white birch (Betula papyrifera Marsh.)			E.Eveleigh, P. McCarthy, S. Pollock	27-Mar-1990		Canada	New Brunswick	Restigouche	St-Quentin	Site composition: 50% balsam fir (Abies balsamea (L.) Mill.), 36% red spruce (Picea rubens Sarg.), 14% white birch (Betula papyrifera Marsh.)	47.483	-67.25	360
Chelonus sp.	EE-679-90 P3		ASSPP326-08	Atlantic Forestry Centre, Canadian Forest Service	Canada	New Brunswick	Yes	1	HQ106897	4	657	HQ025379	1	803					2		EE-679-90 P3	Arthropoda	Insecta	Hymenoptera	Braconidae	Cheloninae	Chelonus	Chelonus sp.	Eldon S. Eveleigh	eeveleig@nrcan.gc.ca	F	S	A	Coleotechnites piceaella	Site composition: 50% balsam fir (Abies balsamea (L.) Mill.), 36% red spruce (Picea rubens Sarg.), 14% white birch (Betula papyrifera Marsh.)			E.Eveleigh, P. McCarthy, S. Pollock	27-Mar-1990		Canada	New Brunswick	Restigouche	St-Quentin	Site composition: 50% balsam fir (Abies balsamea (L.) Mill.), 36% red spruce (Picea rubens Sarg.), 14% white birch (Betula papyrifera Marsh.)	47.483	-67.25	360
Chelonus sp.	EE-946-90 P3		ASSPP327-08	Atlantic Forestry Centre, Canadian Forest Service	Canada	New Brunswick	Yes	1	HQ106898	4	638	HQ025380	1	803							EE-946-90 P3	Arthropoda	Insecta	Hymenoptera	Braconidae	Cheloninae	Chelonus	Chelonus sp.	Eldon S. Eveleigh	eeveleig@nrcan.gc.ca	F	S	A	Coleotechnites piceaella	Site composition: 50% balsam fir (Abies balsamea (L.) Mill.), 36% red spruce (Picea rubens Sarg.), 14% white birch (Betula papyrifera Marsh.)			E.Eveleigh, P. McCarthy, S. Pollock	29-Mar-1990		Canada	New Brunswick	Restigouche	St-Quentin	Site composition: 50% balsam fir (Abies balsamea (L.) Mill.), 36% red spruce (Picea rubens Sarg.), 14% white birch (Betula papyrifera Marsh.)	47.483	-67.25	360
Chelonus sp.	EE-1668-90 P3		ASSPP328-08	Atlantic Forestry Centre, Canadian Forest Service	Canada	New Brunswick	Yes	1	HQ106899	4	657	HQ025381	1	803							EE-1668-90 P3	Arthropoda	Insecta	Hymenoptera	Braconidae	Cheloninae	Chelonus	Chelonus sp.	Eldon S. Eveleigh	eeveleig@nrcan.gc.ca	M	S	A	Coleotechnites piceaella	Site composition: 50% balsam fir (Abies balsamea (L.) Mill.), 36% red spruce (Picea rubens Sarg.), 14% white birch (Betula papyrifera Marsh.)			E.Eveleigh, P. McCarthy, S. Pollock	04-Apr-1990		Canada	New Brunswick	Restigouche	St-Quentin	Site composition: 50% balsam fir (Abies balsamea (L.) Mill.), 36% red spruce (Picea rubens Sarg.), 14% white birch (Betula papyrifera Marsh.)	47.483	-67.25	360
Chelonus sp.	EE-1689-90 P3		ASSPP329-08	Atlantic Forestry Centre, Canadian Forest Service	Canada	New Brunswick	Yes	1	HQ106900	4	657	HQ025382	1	803							EE-1689-90 P3	Arthropoda	Insecta	Hymenoptera	Braconidae	Cheloninae	Chelonus	Chelonus sp.	Eldon S. Eveleigh	eeveleig@nrcan.gc.ca	M	S	A	Coleotechnites piceaella	Site composition: 50% balsam fir (Abies balsamea (L.) Mill.), 36% red spruce (Picea rubens Sarg.), 14% white birch (Betula papyrifera Marsh.)			E.Eveleigh, P. McCarthy, S. Pollock	03-Apr-1990		Canada	New Brunswick	Restigouche	St-Quentin	Site composition: 50% balsam fir (Abies balsamea (L.) Mill.), 36% red spruce (Picea rubens Sarg.), 14% white birch (Betula papyrifera Marsh.)	47.483	-67.25	360
Chelonus sp.	EE-1725-90 P3		ASSPP330-08	Atlantic Forestry Centre, Canadian Forest Service	Canada	New Brunswick	Yes	1	HQ106901	4	657	HQ025383	1	803							EE-1725-90 P3	Arthropoda	Insecta	Hymenoptera	Braconidae	Cheloninae	Chelonus	Chelonus sp.	Eldon S. Eveleigh	eeveleig@nrcan.gc.ca	M	S	A	Coleotechnites piceaella	Site composition: 50% balsam fir (Abies balsamea (L.) Mill.), 36% red spruce (Picea rubens Sarg.), 14% white birch (Betula papyrifera Marsh.)			E.Eveleigh, P. McCarthy, S. Pollock	09-Apr-1990		Canada	New Brunswick	Restigouche	St-Quentin	Site composition: 50% balsam fir (Abies balsamea (L.) Mill.), 36% red spruce (Picea rubens Sarg.), 14% white birch (Betula papyrifera Marsh.)	47.483	-67.25	360
Meteorus trachynotus	EE-375-90 MP		ASSPP331-08	Atlantic Forestry Centre, Canadian Forest Service	Canada	New Brunswick	Yes	1	HQ107612	4	657	HQ025653	1	803							EE-375-90 MP	Arthropoda	Insecta	Hymenoptera	Braconidae	Meteorinae	Meteorus	Meteorus trachynotus	Eldon S. Eveleigh	eeveleig@nrcan.gc.ca	M	S	A	Choristoneura fumiferana	Site composition: 77% balsam fir (Abies balsamea (L.) Mill.), 12% red maple (Acer rubrum L), 8% red (Picea rubens Sarg.) and white spruce (Picea glauca Moench.), 1% eastern white pine (Pinus strobus L.) and 2% other hardwood species			E.Eveleigh, P. McCarthy, S. Pollock	21-Jun-1990		Canada	New Brunswick				46	-66.4	112
Meteorus trachynotus	EE-378-90 MP		ASSPP332-08	Atlantic Forestry Centre, Canadian Forest Service	Canada	New Brunswick	Yes	1	HQ107613	4	657	HQ025654	1	803							EE-378-90 MP	Arthropoda	Insecta	Hymenoptera	Braconidae	Meteorinae	Meteorus	Meteorus trachynotus	Eldon S. Eveleigh	eeveleig@nrcan.gc.ca	M	S	A	Choristoneura fumiferana	Site composition: 77% balsam fir (Abies balsamea (L.) Mill.), 12% red maple (Acer rubrum L), 8% red (Picea rubens Sarg.) and white spruce (Picea glauca Moench.), 1% eastern white pine (Pinus strobus L.) and 2% other hardwood species			E.Eveleigh, P. McCarthy, S. Pollock	21-Jun-1990		Canada	New Brunswick				46	-66.4	112
Meteorus trachynotus	EE-P866-88 MP		ASSPP333-08	Atlantic Forestry Centre, Canadian Forest Service	Canada	New Brunswick	Yes	1	HQ107614	4	617		1								EE-P866-88 MP	Arthropoda	Insecta	Hymenoptera	Braconidae	Meteorinae	Meteorus	Meteorus trachynotus	M. J. Sharkey	msharkey@uky.edu	F	S	A	Choristoneura fumiferana	Site composition: 77% balsam fir (Abies balsamea (L.) Mill.), 12% red maple (Acer rubrum L), 8% red (Picea rubens Sarg.) and white spruce (Picea glauca Moench.), 1% eastern white pine (Pinus strobus L.) and 2% other hardwood species			E.Eveleigh, P. McCarthy, S. Pollock	23-Jun-1988		Canada	New Brunswick				46	-66.4	112
Charmon extensor	EE-276-90 MP		ASSPP334-08	Atlantic Forestry Centre, Canadian Forest Service	Canada	New Brunswick	Yes	1	HQ106867	4	631	HQ025355	1	802					2		EE-276-90 MP	Arthropoda	Insecta	Hymenoptera	Braconidae	Charmontinae	Charmon	Charmon extensor	Eldon S. Eveleigh	eeveleig@nrcan.gc.ca	F	S	A	Choristoneura fumiferana	Site composition: 77% balsam fir (Abies balsamea (L.) Mill.), 12% red maple (Acer rubrum L), 8% red (Picea rubens Sarg.) and white spruce (Picea glauca Moench.), 1% eastern white pine (Pinus strobus L.) and 2% other hardwood species			E.Eveleigh, P. McCarthy, S. Pollock	13-Jun-1990		Canada	New Brunswick				46	-66.4	112
Charmon extensor	EE-295-90 MP		ASSPP335-08	Atlantic Forestry Centre, Canadian Forest Service	Canada	New Brunswick	Yes	1	HQ106868	4	657	HQ025356	1	803					2		EE-295-90 MP	Arthropoda	Insecta	Hymenoptera	Braconidae	Charmontinae	Charmon	Charmon extensor	Eldon S. Eveleigh	eeveleig@nrcan.gc.ca	F	S	A	Choristoneura fumiferana	Site composition: 77% balsam fir (Abies balsamea (L.) Mill.), 12% red maple (Acer rubrum L), 8% red (Picea rubens Sarg.) and white spruce (Picea glauca Moench.), 1% eastern white pine (Pinus strobus L.) and 2% other hardwood species			E.Eveleigh, P. McCarthy, S. Pollock	13-Jun-1990		Canada	New Brunswick				46	-66.4	112
Charmon extensor	EE-311-90 MP		ASSPP336-08	Atlantic Forestry Centre, Canadian Forest Service	Canada	New Brunswick	Yes	1	HQ106869	4	611	HQ025357	1	803							EE-311-90 MP	Arthropoda	Insecta	Hymenoptera	Braconidae	Charmontinae	Charmon	Charmon extensor	Eldon S. Eveleigh	eeveleig@nrcan.gc.ca	M	S	A	Choristoneura fumiferana	Site composition: 77% balsam fir (Abies balsamea (L.) Mill.), 12% red maple (Acer rubrum L), 8% red (Picea rubens Sarg.) and white spruce (Picea glauca Moench.), 1% eastern white pine (Pinus strobus L.) and 2% other hardwood species			E.Eveleigh, P. McCarthy, S. Pollock	13-Jun-1990		Canada	New Brunswick				46	-66.4	112
Charmon extensor	EE-P130-90 MP		ASSPP337-08	Atlantic Forestry Centre, Canadian Forest Service	Canada	New Brunswick	Yes	1	HQ106870	4	616	HQ025358	1	803					2		EE-P130-90 MP	Arthropoda	Insecta	Hymenoptera	Braconidae	Charmontinae	Charmon	Charmon extensor	Eldon S. Eveleigh	eeveleig@nrcan.gc.ca	M	S	A	Choristoneura fumiferana	Site composition: 77% balsam fir (Abies balsamea (L.) Mill.), 12% red maple (Acer rubrum L), 8% red (Picea rubens Sarg.) and white spruce (Picea glauca Moench.), 1% eastern white pine (Pinus strobus L.) and 2% other hardwood species			E.Eveleigh, P. McCarthy, S. Pollock	08-Jun-1990		Canada	New Brunswick				46	-66.4	112
Charmon extensor	EE-P174-90 MP		ASSPP338-08	Atlantic Forestry Centre, Canadian Forest Service	Canada	New Brunswick	Yes	1	HQ106871	4	617	HQ025359	1	803							EE-P174-90 MP	Arthropoda	Insecta	Hymenoptera	Braconidae	Charmontinae	Charmon	Charmon extensor	Eldon S. Eveleigh	eeveleig@nrcan.gc.ca	M	S	A	Choristoneura fumiferana	Site composition: 77% balsam fir (Abies balsamea (L.) Mill.), 12% red maple (Acer rubrum L), 8% red (Picea rubens Sarg.) and white spruce (Picea glauca Moench.), 1% eastern white pine (Pinus strobus L.) and 2% other hardwood species			E.Eveleigh, P. McCarthy, S. Pollock	08-Jun-1990		Canada	New Brunswick				46	-66.4	112
Charmon extensor	EE-P195-90 MP		ASSPP339-08	Atlantic Forestry Centre, Canadian Forest Service	Canada	New Brunswick	Yes	1	HQ106872	4	657	HQ025360	1	803							EE-P195-90 MP	Arthropoda	Insecta	Hymenoptera	Braconidae	Charmontinae	Charmon	Charmon extensor	M. J. Sharkey	msharkey@uky.edu	F	S	A	Choristoneura fumiferana	Site composition: 77% balsam fir (Abies balsamea (L.) Mill.), 12% red maple (Acer rubrum L), 8% red (Picea rubens Sarg.) and white spruce (Picea glauca Moench.), 1% eastern white pine (Pinus strobus L.) and 2% other hardwood species			E.Eveleigh, P. McCarthy, S. Pollock	08-Jun-1990		Canada	New Brunswick				46	-66.4	112
Charmon extensor	EE-P285-90 MP		ASSPP340-08	Atlantic Forestry Centre, Canadian Forest Service	Canada	New Brunswick	Yes	1	HQ106873	4	581	HQ025361	1	803							EE-P285-90 MP	Arthropoda	Insecta	Hymenoptera	Braconidae	Charmontinae	Charmon	Charmon extensor	Eldon S. Eveleigh	eeveleig@nrcan.gc.ca	F	S	A	Choristoneura fumiferana	Site composition: 77% balsam fir (Abies balsamea (L.) Mill.), 12% red maple (Acer rubrum L), 8% red (Picea rubens Sarg.) and white spruce (Picea glauca Moench.), 1% eastern white pine (Pinus strobus L.) and 2% other hardwood species			E.Eveleigh, P. McCarthy, S. Pollock	13-Jun-1990		Canada	New Brunswick				46	-66.4	112
Charmon extensor	EE-P293-90 MP		ASSPP341-08	Atlantic Forestry Centre, Canadian Forest Service	Canada	New Brunswick	Yes	1	HQ106874	4	600	HQ025362	1	667							EE-P293-90 MP	Arthropoda	Insecta	Hymenoptera	Braconidae	Charmontinae	Charmon	Charmon extensor	M. J. Sharkey	msharkey@uky.edu	M	S	A	Choristoneura fumiferana	Site composition: 77% balsam fir (Abies balsamea (L.) Mill.), 12% red maple (Acer rubrum L), 8% red (Picea rubens Sarg.) and white spruce (Picea glauca Moench.), 1% eastern white pine (Pinus strobus L.) and 2% other hardwood species			E.Eveleigh, P. McCarthy, S. Pollock	13-Jun-1990		Canada	New Brunswick				46	-66.4	112
Charmon extensor	EE-57-91 MP		ASSPP342-08	Atlantic Forestry Centre, Canadian Forest Service	Canada	New Brunswick	Yes	1	HQ106875	4	657	HQ025363	1	803							EE-57-91 MP	Arthropoda	Insecta	Hymenoptera	Braconidae	Charmontinae	Charmon	Charmon extensor	Eldon S. Eveleigh	eeveleig@nrcan.gc.ca	F	S	A	Choristoneura fumiferana	Site composition: 77% balsam fir (Abies balsamea (L.) Mill.), 12% red maple (Acer rubrum L), 8% red (Picea rubens Sarg.) and white spruce (Picea glauca Moench.), 1% eastern white pine (Pinus strobus L.) and 2% other hardwood species			E.Eveleigh, P. McCarthy, S. Pollock	29-May-1991		Canada	New Brunswick				46	-66.4	112
Charmon extensor	EE-62-91 MP		ASSPP343-08	Atlantic Forestry Centre, Canadian Forest Service	Canada	New Brunswick	Yes	1	HQ106876	4	657	HQ025364	1	803							EE-62-91 MP	Arthropoda	Insecta	Hymenoptera	Braconidae	Charmontinae	Charmon	Charmon extensor	Eldon S. Eveleigh	eeveleig@nrcan.gc.ca	M	S	A	Choristoneura fumiferana	Site composition: 77% balsam fir (Abies balsamea (L.) Mill.), 12% red maple (Acer rubrum L), 8% red (Picea rubens Sarg.) and white spruce (Picea glauca Moench.), 1% eastern white pine (Pinus strobus L.) and 2% other hardwood species			E.Eveleigh, P. McCarthy, S. Pollock	29-May-1991		Canada	New Brunswick				46	-66.4	112
Charmon extensor	EE-88-95 MP		ASSPP344-08	Atlantic Forestry Centre, Canadian Forest Service	Canada	New Brunswick	Yes	1	HQ106877	4	657		1								EE-88-95 MP	Arthropoda	Insecta	Hymenoptera	Braconidae	Charmontinae	Charmon	Charmon extensor	Eldon S. Eveleigh	eeveleig@nrcan.gc.ca	M	S	A	Acleris variana	Site composition: 77% balsam fir (Abies balsamea (L.) Mill.), 12% red maple (Acer rubrum L), 8% red (Picea rubens Sarg.) and white spruce (Picea glauca Moench.), 1% eastern white pine (Pinus strobus L.) and 2% other hardwood species			E.Eveleigh, P. McCarthy, S. Pollock	06-Jun-1995		Canada	New Brunswick				46	-66.4	112
Charmon extensor	EE-162-95 MP		ASSPP345-08	Atlantic Forestry Centre, Canadian Forest Service	Canada	New Brunswick	Yes	1	HQ106878	4	657	HQ025365	1	798							EE-162-95 MP	Arthropoda	Insecta	Hymenoptera	Braconidae	Charmontinae	Charmon	Charmon extensor	Eldon S. Eveleigh	eeveleig@nrcan.gc.ca	M	S	A	Acleris variana	Site composition: 77% balsam fir (Abies balsamea (L.) Mill.), 12% red maple (Acer rubrum L), 8% red (Picea rubens Sarg.) and white spruce (Picea glauca Moench.), 1% eastern white pine (Pinus strobus L.) and 2% other hardwood species			E.Eveleigh, P. McCarthy, S. Pollock	13-Jun-1995		Canada	New Brunswick				46	-66.4	112
Charmon extensor	EE-196-95 MP		ASSPP346-08	Atlantic Forestry Centre, Canadian Forest Service	Canada	New Brunswick	Yes	1	HQ106879	4	355		1						2		EE-196-95 MP	Arthropoda	Insecta	Hymenoptera	Braconidae	Charmontinae	Charmon	Charmon extensor	Eldon S. Eveleigh	eeveleig@nrcan.gc.ca	M	S	A	Acleris variana	Site composition: 77% balsam fir (Abies balsamea (L.) Mill.), 12% red maple (Acer rubrum L), 8% red (Picea rubens Sarg.) and white spruce (Picea glauca Moench.), 1% eastern white pine (Pinus strobus L.) and 2% other hardwood species			E.Eveleigh, P. McCarthy, S. Pollock	20-Jun-1995		Canada	New Brunswick				46	-66.4	112
Charmon extensor	EE-206-95 MP		ASSPP347-08	Atlantic Forestry Centre, Canadian Forest Service	Canada	New Brunswick	Yes	1	HQ106880	4	657		1								EE-206-95 MP	Arthropoda	Insecta	Hymenoptera	Braconidae	Charmontinae	Charmon	Charmon extensor	Eldon S. Eveleigh	eeveleig@nrcan.gc.ca	F	S	A	Acleris variana	Site composition: 77% balsam fir (Abies balsamea (L.) Mill.), 12% red maple (Acer rubrum L), 8% red (Picea rubens Sarg.) and white spruce (Picea glauca Moench.), 1% eastern white pine (Pinus strobus L.) and 2% other hardwood species			E.Eveleigh, P. McCarthy, S. Pollock	20-Jun-1995		Canada	New Brunswick				46	-66.4	112
Charmon extensor	EE-211-95 MP		ASSPP348-08	Atlantic Forestry Centre, Canadian Forest Service	Canada	New Brunswick	Yes	1	HQ106881	4	657	HQ025366	1	803							EE-211-95 MP	Arthropoda	Insecta	Hymenoptera	Braconidae	Charmontinae	Charmon	Charmon extensor	Eldon S. Eveleigh	eeveleig@nrcan.gc.ca	M	S	A	Acleris variana	Site composition: 77% balsam fir (Abies balsamea (L.) Mill.), 12% red maple (Acer rubrum L), 8% red (Picea rubens Sarg.) and white spruce (Picea glauca Moench.), 1% eastern white pine (Pinus strobus L.) and 2% other hardwood species			E.Eveleigh, P. McCarthy, S. Pollock	20-Jun-1995		Canada	New Brunswick				46	-66.4	112
Clinocentrus fumiferanae	EE-370-90 MP		ASSPP349-08	Atlantic Forestry Centre, Canadian Forest Service	Canada	New Brunswick	Yes	1	HQ106943	4	657	HQ025384	1	803							EE-370-90 MP	Arthropoda	Insecta	Hymenoptera	Braconidae	Rogadinae	Clinocentrus	Clinocentrus fumiferanae	Eldon S. Eveleigh	eeveleig@nrcan.gc.ca	M	S	A	Choristoneura fumiferana	Site composition: 77% balsam fir (Abies balsamea (L.) Mill.), 12% red maple (Acer rubrum L), 8% red (Picea rubens Sarg.) and white spruce (Picea glauca Moench.), 1% eastern white pine (Pinus strobus L.) and 2% other hardwood species			E.Eveleigh, P. McCarthy, S. Pollock	21-Jun-1990		Canada	New Brunswick				46	-66.4	112
Clinocentrus fumiferanae	EE-383-90 MP		ASSPP350-08	Atlantic Forestry Centre, Canadian Forest Service	Canada	New Brunswick	Yes	1	HQ106944	4	657	HQ025385	1	803							EE-383-90 MP	Arthropoda	Insecta	Hymenoptera	Braconidae	Rogadinae	Clinocentrus	Clinocentrus fumiferanae	Eldon S. Eveleigh	eeveleig@nrcan.gc.ca	M	S	A	Choristoneura fumiferana	Site composition: 77% balsam fir (Abies balsamea (L.) Mill.), 12% red maple (Acer rubrum L), 8% red (Picea rubens Sarg.) and white spruce (Picea glauca Moench.), 1% eastern white pine (Pinus strobus L.) and 2% other hardwood species			E.Eveleigh, P. McCarthy, S. Pollock	21-Jun-1990		Canada	New Brunswick				46	-66.4	112
Clinocentrus fumiferanae	EE-395-90 MP		ASSPP351-08	Atlantic Forestry Centre, Canadian Forest Service	Canada	New Brunswick	Yes	1	HQ106945	4	608	HQ025386	1	803							EE-395-90 MP	Arthropoda	Insecta	Hymenoptera	Braconidae	Rogadinae	Clinocentrus	Clinocentrus fumiferanae	Eldon S. Eveleigh	eeveleig@nrcan.gc.ca	M	S	A	Choristoneura fumiferana	Site composition: 77% balsam fir (Abies balsamea (L.) Mill.), 12% red maple (Acer rubrum L), 8% red (Picea rubens Sarg.) and white spruce (Picea glauca Moench.), 1% eastern white pine (Pinus strobus L.) and 2% other hardwood species			E.Eveleigh, P. McCarthy, S. Pollock	27-Jun-1990		Canada	New Brunswick				46	-66.4	112
Clinocentrus fumiferanae	EE-405-90 MP		ASSPP352-08	Atlantic Forestry Centre, Canadian Forest Service	Canada	New Brunswick	Yes	1	HQ106946	4	657	HQ025387	1	803							EE-405-90 MP	Arthropoda	Insecta	Hymenoptera	Braconidae	Rogadinae	Clinocentrus	Clinocentrus fumiferanae	Eldon S. Eveleigh	eeveleig@nrcan.gc.ca	M	S	A	Choristoneura fumiferana	Site composition: 77% balsam fir (Abies balsamea (L.) Mill.), 12% red maple (Acer rubrum L), 8% red (Picea rubens Sarg.) and white spruce (Picea glauca Moench.), 1% eastern white pine (Pinus strobus L.) and 2% other hardwood species			E.Eveleigh, P. McCarthy, S. Pollock	27-Jun-1990		Canada	New Brunswick				46	-66.4	112
Clinocentrus fumiferanae	EE-479-91 MP		ASSPP353-08	Atlantic Forestry Centre, Canadian Forest Service	Canada	New Brunswick	Yes	1	HQ106947	4	657	HQ025388	1	803							EE-479-91 MP	Arthropoda	Insecta	Hymenoptera	Braconidae	Rogadinae	Clinocentrus	Clinocentrus fumiferanae	Eldon S. Eveleigh	eeveleig@nrcan.gc.ca	F	S	A	Choristoneura fumiferana	Site composition: 77% balsam fir (Abies balsamea (L.) Mill.), 12% red maple (Acer rubrum L), 8% red (Picea rubens Sarg.) and white spruce (Picea glauca Moench.), 1% eastern white pine (Pinus strobus L.) and 2% other hardwood species			E.Eveleigh, P. McCarthy, S. Pollock	12-Jun-1991		Canada	New Brunswick				46	-66.4	112
Clinocentrus fumiferanae	EE-534-91 MP		ASSPP354-08	Atlantic Forestry Centre, Canadian Forest Service	Canada	New Brunswick	Yes	1	HQ106948	4	657	HQ025389	1	803							EE-534-91 MP	Arthropoda	Insecta	Hymenoptera	Braconidae	Rogadinae	Clinocentrus	Clinocentrus fumiferanae	Eldon S. Eveleigh	eeveleig@nrcan.gc.ca	M	S	A	Choristoneura fumiferana	Site composition: 77% balsam fir (Abies balsamea (L.) Mill.), 12% red maple (Acer rubrum L), 8% red (Picea rubens Sarg.) and white spruce (Picea glauca Moench.), 1% eastern white pine (Pinus strobus L.) and 2% other hardwood species			E.Eveleigh, P. McCarthy, S. Pollock	12-Jun-1991		Canada	New Brunswick				46	-66.4	112
Clinocentrus fumiferanae	EE-559-91 MP		ASSPP355-08	Atlantic Forestry Centre, Canadian Forest Service	Canada	New Brunswick	Yes	1	HQ106949	4	657	HQ025390	1	767							EE-559-91 MP	Arthropoda	Insecta	Hymenoptera	Braconidae	Rogadinae	Clinocentrus	Clinocentrus fumiferanae	Eldon S. Eveleigh	eeveleig@nrcan.gc.ca	M	S	A	Choristoneura fumiferana	Site composition: 77% balsam fir (Abies balsamea (L.) Mill.), 12% red maple (Acer rubrum L), 8% red (Picea rubens Sarg.) and white spruce (Picea glauca Moench.), 1% eastern white pine (Pinus strobus L.) and 2% other hardwood species			E.Eveleigh, P. McCarthy, S. Pollock	19-Jun-1991		Canada	New Brunswick				46	-66.4	112
Clinocentrus fumiferanae	EE-1119-92 MP		ASSPP356-08	Atlantic Forestry Centre, Canadian Forest Service	Canada	New Brunswick	Yes	1	HQ106950	4	657	HQ025391	1	803							EE-1119-92 MP	Arthropoda	Insecta	Hymenoptera	Braconidae	Rogadinae	Clinocentrus	Clinocentrus fumiferanae	Eldon S. Eveleigh	eeveleig@nrcan.gc.ca	F	S	A	Choristoneura fumiferana	Site composition: 77% balsam fir (Abies balsamea (L.) Mill.), 12% red maple (Acer rubrum L), 8% red (Picea rubens Sarg.) and white spruce (Picea glauca Moench.), 1% eastern white pine (Pinus strobus L.) and 2% other hardwood species			E.Eveleigh, P. McCarthy, S. Pollock	22-Jun-1992		Canada	New Brunswick				46	-66.4	112
Clinocentrus fumiferanae	EE-204-94 MP		ASSPP357-08	Atlantic Forestry Centre, Canadian Forest Service	Canada	New Brunswick	Yes	1	HQ106951	4	650	HQ025392	1	803							EE-204-94 MP	Arthropoda	Insecta	Hymenoptera	Braconidae	Rogadinae	Clinocentrus	Clinocentrus fumiferanae	Eldon S. Eveleigh	eeveleig@nrcan.gc.ca	M	S	A	Choristoneura fumiferana	Site composition: 77% balsam fir (Abies balsamea (L.) Mill.), 12% red maple (Acer rubrum L), 8% red (Picea rubens Sarg.) and white spruce (Picea glauca Moench.), 1% eastern white pine (Pinus strobus L.) and 2% other hardwood species			E.Eveleigh, P. McCarthy, S. Pollock	14-Jun-1994		Canada	New Brunswick				46	-66.4	112
Clinocentrus fumiferanae	EE-275-94 MP		ASSPP358-08	Atlantic Forestry Centre, Canadian Forest Service	Canada	New Brunswick	Yes	1	HQ106952	4	657	HQ025393	1	801							EE-275-94 MP	Arthropoda	Insecta	Hymenoptera	Braconidae	Rogadinae	Clinocentrus	Clinocentrus fumiferanae	Eldon S. Eveleigh	eeveleig@nrcan.gc.ca	F	S	A	Choristoneura fumiferana	Site composition: 77% balsam fir (Abies balsamea (L.) Mill.), 12% red maple (Acer rubrum L), 8% red (Picea rubens Sarg.) and white spruce (Picea glauca Moench.), 1% eastern white pine (Pinus strobus L.) and 2% other hardwood species			E.Eveleigh, P. McCarthy, S. Pollock	21-Jun-1994		Canada	New Brunswick				46	-66.4	112
Ascogaster provancheri	EE-163-95 MP		ASSPP359-08	Atlantic Forestry Centre, Canadian Forest Service	Canada	New Brunswick	Yes	2	HQ106660	4	635		1								EE-163-95 MP	Arthropoda	Insecta	Hymenoptera	Braconidae	Cheloninae	Ascogaster	Ascogaster provancheri	Eldon S. Eveleigh	eeveleig@nrcan.gc.ca	M	S	A	Acleris variana	Site composition: 77% balsam fir (Abies balsamea (L.) Mill.), 12% red maple (Acer rubrum L), 8% red (Picea rubens Sarg.) and white spruce (Picea glauca Moench.), 1% eastern white pine (Pinus strobus L.) and 2% other hardwood species			E.Eveleigh, P. McCarthy, S. Pollock	13-Jun-1995		Canada	New Brunswick				46	-66.4	112
Ascogaster provancheri	EE-174-95 MP		ASSPP360-08	Atlantic Forestry Centre, Canadian Forest Service	Canada	New Brunswick	Yes	2	HQ106661	4	657		1								EE-174-95 MP	Arthropoda	Insecta	Hymenoptera	Braconidae	Cheloninae	Ascogaster	Ascogaster provancheri	Eldon S. Eveleigh	eeveleig@nrcan.gc.ca	M	S	A	Acleris variana	Site composition: 77% balsam fir (Abies balsamea (L.) Mill.), 12% red maple (Acer rubrum L), 8% red (Picea rubens Sarg.) and white spruce (Picea glauca Moench.), 1% eastern white pine (Pinus strobus L.) and 2% other hardwood species			E.Eveleigh, P. McCarthy, S. Pollock	13-Jun-1995		Canada	New Brunswick				46	-66.4	112
Orgilus sp.	EE-3-92 MP		ASSPP361-08	Atlantic Forestry Centre, Canadian Forest Service	Canada	New Brunswick	Yes	1	HQ107652	4	657	HQ025691	1	803							EE-3-92 MP	Arthropoda	Insecta	Hymenoptera	Braconidae	Orgilinae	Orgilus	Orgilus sp.	Eldon S. Eveleigh	eeveleig@nrcan.gc.ca	F	S	A	Coleotechnites piceaella	Site composition: 77% balsam fir (Abies balsamea (L.) Mill.), 12% red maple (Acer rubrum L), 8% red (Picea rubens Sarg.) and white spruce (Picea glauca Moench.), 1% eastern white pine (Pinus strobus L.) and 2% other hardwood species			E.Eveleigh, P. McCarthy, S. Pollock	27-May-1992		Canada	New Brunswick				46	-66.4	112
Orgilus sp.	EE-191-92 MP		ASSPP362-08	Atlantic Forestry Centre, Canadian Forest Service	Canada	New Brunswick	Yes	1	HQ107653	4	657	HQ025692	1	803							EE-191-92 MP	Arthropoda	Insecta	Hymenoptera	Braconidae	Orgilinae	Orgilus	Orgilus sp.	Eldon S. Eveleigh	eeveleig@nrcan.gc.ca	M	S	A	Coleotechnites piceaella	Site composition: 77% balsam fir (Abies balsamea (L.) Mill.), 12% red maple (Acer rubrum L), 8% red (Picea rubens Sarg.) and white spruce (Picea glauca Moench.), 1% eastern white pine (Pinus strobus L.) and 2% other hardwood species			E.Eveleigh, P. McCarthy, S. Pollock	28-May-1992		Canada	New Brunswick				46	-66.4	112
Orgilus sp.	EE-864-93 MP		ASSPP363-08	Atlantic Forestry Centre, Canadian Forest Service	Canada	New Brunswick	Yes	1	HQ107654	4	657	HQ025693	1	800							EE-864-93 MP	Arthropoda	Insecta	Hymenoptera	Braconidae	Orgilinae	Orgilus	Orgilus sp.	Eldon S. Eveleigh	eeveleig@nrcan.gc.ca	M	S	A	Coleotechnites piceaella	Site composition: 77% balsam fir (Abies balsamea (L.) Mill.), 12% red maple (Acer rubrum L), 8% red (Picea rubens Sarg.) and white spruce (Picea glauca Moench.), 1% eastern white pine (Pinus strobus L.) and 2% other hardwood species			E.Eveleigh, P. McCarthy, S. Pollock	03-Jun-1993		Canada	New Brunswick				46	-66.4	112
Orgilus sp.	EE-966-93 MP		ASSPP364-08	Atlantic Forestry Centre, Canadian Forest Service	Canada	New Brunswick	Yes	1	HQ107655	4	657	HQ025694	1	800							EE-966-93 MP	Arthropoda	Insecta	Hymenoptera	Braconidae	Orgilinae	Orgilus	Orgilus sp.	Eldon S. Eveleigh	eeveleig@nrcan.gc.ca	M	S	A	Coleotechnites piceaella	Site composition: 77% balsam fir (Abies balsamea (L.) Mill.), 12% red maple (Acer rubrum L), 8% red (Picea rubens Sarg.) and white spruce (Picea glauca Moench.), 1% eastern white pine (Pinus strobus L.) and 2% other hardwood species			E.Eveleigh, P. McCarthy, S. Pollock	09-Jun-1993		Canada	New Brunswick				46	-66.4	112
Orgilus sp.	EE-1025-93 MP		ASSPP365-08	Atlantic Forestry Centre, Canadian Forest Service	Canada	New Brunswick	Yes	1	HQ107656	4	657	HQ025695	1	210					2		EE-1025-93 MP	Arthropoda	Insecta	Hymenoptera	Braconidae	Orgilinae	Orgilus	Orgilus sp.	Eldon S. Eveleigh	eeveleig@nrcan.gc.ca	F	S	A	Coleotechnites piceaella	Site composition: 77% balsam fir (Abies balsamea (L.) Mill.), 12% red maple (Acer rubrum L), 8% red (Picea rubens Sarg.) and white spruce (Picea glauca Moench.), 1% eastern white pine (Pinus strobus L.) and 2% other hardwood species			E.Eveleigh, P. McCarthy, S. Pollock	09-Jun-1993		Canada	New Brunswick				46	-66.4	112
Orgilus sp.	EE-135-95 MP		ASSPP366-08	Atlantic Forestry Centre, Canadian Forest Service	Canada	New Brunswick	Yes	1	HQ107657	4	657	HQ025696	1	803							EE-135-95 MP	Arthropoda	Insecta	Hymenoptera	Braconidae	Orgilinae	Orgilus	Orgilus sp.	Eldon S. Eveleigh	eeveleig@nrcan.gc.ca	F	S	A	Coleotechnites piceaella	Site composition: 77% balsam fir (Abies balsamea (L.) Mill.), 12% red maple (Acer rubrum L), 8% red (Picea rubens Sarg.) and white spruce (Picea glauca Moench.), 1% eastern white pine (Pinus strobus L.) and 2% other hardwood species			E.Eveleigh, P. McCarthy, S. Pollock	13-Jun-1995		Canada	New Brunswick				46	-66.4	112
Bassus dimidiator	EE-P359-89 MP		ASSPP367-08	Atlantic Forestry Centre, Canadian Forest Service	Canada	New Brunswick	Yes	1	HQ106841	4	614	HQ025335	1	677							EE-P359-89 MP	Arthropoda	Insecta	Hymenoptera	Braconidae		Bassus	Bassus dimidiator	M. J. Sharkey	msharkey@uky.edu	M	S	A	Coleotechnites piceaella	Site composition: 77% balsam fir (Abies balsamea (L.) Mill.), 12% red maple (Acer rubrum L), 8% red (Picea rubens Sarg.) and white spruce (Picea glauca Moench.), 1% eastern white pine (Pinus strobus L.) and 2% other hardwood species			E.Eveleigh, P. McCarthy, S. Pollock	07-Jun-1989		Canada	New Brunswick				46	-66.4	112
Bassus binominatus	EE-327-94 MP		ASSPP368-08	Atlantic Forestry Centre, Canadian Forest Service	Canada	New Brunswick	Yes	1	HQ106821	4	610	HQ025320	1	799							EE-327-94 MP	Arthropoda	Insecta	Hymenoptera	Braconidae		Bassus	Bassus binominatus	Eldon S. Eveleigh	eeveleig@nrcan.gc.ca	M	S	A	Coleotechnites piceaella	Site composition: 77% balsam fir (Abies balsamea (L.) Mill.), 12% red maple (Acer rubrum L), 8% red (Picea rubens Sarg.) and white spruce (Picea glauca Moench.), 1% eastern white pine (Pinus strobus L.) and 2% other hardwood species			E.Eveleigh, P. McCarthy, S. Pollock	05-Jul-1994		Canada	New Brunswick				46	-66.4	112
Bassus binominatus	EE-166-95 MP		ASSPP369-08	Atlantic Forestry Centre, Canadian Forest Service	Canada	New Brunswick	Yes	1	HQ106822	4	616		1								EE-166-95 MP	Arthropoda	Insecta	Hymenoptera	Braconidae		Bassus	Bassus binominatus	Eldon S. Eveleigh	eeveleig@nrcan.gc.ca	M	S	A	Acleris variana	Site composition: 77% balsam fir (Abies balsamea (L.) Mill.), 12% red maple (Acer rubrum L), 8% red (Picea rubens Sarg.) and white spruce (Picea glauca Moench.), 1% eastern white pine (Pinus strobus L.) and 2% other hardwood species			E.Eveleigh, P. McCarthy, S. Pollock	13-Jun-1995		Canada	New Brunswick				46	-66.4	112
Bassus binominatus	EE-6-92 MP		ASSPP370-08	Atlantic Forestry Centre, Canadian Forest Service	Canada	New Brunswick	Yes	1	HQ106823	4	657		1								EE-6-92 MP	Arthropoda	Insecta	Hymenoptera	Braconidae		Bassus	Bassus binominatus	Eldon S. Eveleigh	eeveleig@nrcan.gc.ca	M	S	A	Coleotechnites piceaella	Site composition: 77% balsam fir (Abies balsamea (L.) Mill.), 12% red maple (Acer rubrum L), 8% red (Picea rubens Sarg.) and white spruce (Picea glauca Moench.), 1% eastern white pine (Pinus strobus L.) and 2% other hardwood species			E.Eveleigh, P. McCarthy, S. Pollock	27-May-1992		Canada	New Brunswick				46	-66.4	112
Bassus binominatus	EE-589-93 MP		ASSPP371-08	Atlantic Forestry Centre, Canadian Forest Service	Canada	New Brunswick	Yes	1	HQ106824	4	657	HQ025321	1	761							EE-589-93 MP	Arthropoda	Insecta	Hymenoptera	Braconidae		Bassus	Bassus binominatus	Eldon S. Eveleigh	eeveleig@nrcan.gc.ca	F	S	A	Coleotechnites piceaella	Site composition: 77% balsam fir (Abies balsamea (L.) Mill.), 12% red maple (Acer rubrum L), 8% red (Picea rubens Sarg.) and white spruce (Picea glauca Moench.), 1% eastern white pine (Pinus strobus L.) and 2% other hardwood species			E.Eveleigh, P. McCarthy, S. Pollock	26-May-1993		Canada	New Brunswick				46	-66.4	112
Bassus binominatus	EE-1103-93 MP		ASSPP372-08	Atlantic Forestry Centre, Canadian Forest Service	Canada	New Brunswick	Yes	1	HQ106825	4	405		1								EE-1103-93 MP	Arthropoda	Insecta	Hymenoptera	Braconidae		Bassus	Bassus binominatus	Eldon S. Eveleigh	eeveleig@nrcan.gc.ca	M	S	A	Coleotechnites piceaella	Site composition: 77% balsam fir (Abies balsamea (L.) Mill.), 12% red maple (Acer rubrum L), 8% red (Picea rubens Sarg.) and white spruce (Picea glauca Moench.), 1% eastern white pine (Pinus strobus L.) and 2% other hardwood species			E.Eveleigh, P. McCarthy, S. Pollock	17-Jun-1993		Canada	New Brunswick				46	-66.4	112
Bassus binominatus	EE-141-95 MP		ASSPP373-08	Atlantic Forestry Centre, Canadian Forest Service	Canada	New Brunswick	Yes	1	HQ106826	4	657	HQ025322	1	762							EE-141-95 MP	Arthropoda	Insecta	Hymenoptera	Braconidae		Bassus	Bassus binominatus	Eldon S. Eveleigh	eeveleig@nrcan.gc.ca	F	S	A	Coleotechnites piceaella	Site composition: 77% balsam fir (Abies balsamea (L.) Mill.), 12% red maple (Acer rubrum L), 8% red (Picea rubens Sarg.) and white spruce (Picea glauca Moench.), 1% eastern white pine (Pinus strobus L.) and 2% other hardwood species			E.Eveleigh, P. McCarthy, S. Pollock	13-Jun-1995		Canada	New Brunswick				46	-66.4	112
Bassus binominatus	EE-143-95 MP		ASSPP374-08	Atlantic Forestry Centre, Canadian Forest Service	Canada	New Brunswick	Yes	1	HQ106827	4	657	HQ025323	1	761							EE-143-95 MP	Arthropoda	Insecta	Hymenoptera	Braconidae		Bassus	Bassus binominatus	Eldon S. Eveleigh	eeveleig@nrcan.gc.ca	F	S	A	Coleotechnites piceaella	Site composition: 77% balsam fir (Abies balsamea (L.) Mill.), 12% red maple (Acer rubrum L), 8% red (Picea rubens Sarg.) and white spruce (Picea glauca Moench.), 1% eastern white pine (Pinus strobus L.) and 2% other hardwood species			E.Eveleigh, P. McCarthy, S. Pollock	13-Jun-1995		Canada	New Brunswick				46	-66.4	112
Ascogaster provancheri	EE-417-93 P3		ASSPP377-08	Atlantic Forestry Centre, Canadian Forest Service	Canada	New Brunswick	Yes	2	HQ106662	4	592	HQ025254	1	803							EE-417-93 P3	Arthropoda	Insecta	Hymenoptera	Braconidae	Cheloninae	Ascogaster	Ascogaster provancheri	Eldon S. Eveleigh	eeveleig@nrcan.gc.ca		S	A	Acleris variana	Site composition: 50% balsam fir (Abies balsamea (L.) Mill.), 36% red spruce (Picea rubens Sarg.), 14% white birch (Betula papyrifera Marsh.)			E.Eveleigh, P. McCarthy, S. Pollock	14-Jun-1993		Canada	New Brunswick	Restigouche	St-Quentin	Site composition: 50% balsam fir (Abies balsamea (L.) Mill.), 36% red spruce (Picea rubens Sarg.), 14% white birch (Betula papyrifera Marsh.)	47.483	-67.25	360
Ascogaster provancheri	EE-736-93 P3		ASSPP378-08	Atlantic Forestry Centre, Canadian Forest Service	Canada	New Brunswick	Yes	2	HQ106663	4	519	HQ025255	1	783							EE-736-93 P3	Arthropoda	Insecta	Hymenoptera	Braconidae	Cheloninae	Ascogaster	Ascogaster provancheri	M. J. Sharkey	msharkey@uky.edu		S	A	Epinota radicana	Site composition: 50% balsam fir (Abies balsamea (L.) Mill.), 36% red spruce (Picea rubens Sarg.), 14% white birch (Betula papyrifera Marsh.)			E.Eveleigh, P. McCarthy, S. Pollock	05-Jul-1993		Canada	New Brunswick	Restigouche	St-Quentin	Site composition: 50% balsam fir (Abies balsamea (L.) Mill.), 36% red spruce (Picea rubens Sarg.), 14% white birch (Betula papyrifera Marsh.)	47.483	-67.25	360
Ascogaster provancheri	EE-644-93R P3		ASSPP379-08	Atlantic Forestry Centre, Canadian Forest Service	Canada	New Brunswick	Yes	2	HQ106664	4	609	HQ025256	1	803							EE-644-93R P3	Arthropoda	Insecta	Hymenoptera	Braconidae	Cheloninae	Ascogaster	Ascogaster provancheri	Eldon S. Eveleigh	eeveleig@nrcan.gc.ca	F	S	A	Choristoneura fumiferana	Site composition: 50% balsam fir (Abies balsamea (L.) Mill.), 36% red spruce (Picea rubens Sarg.), 14% white birch (Betula papyrifera Marsh.)			E.Eveleigh, P. McCarthy, S. Pollock	28-Jun-1993		Canada	New Brunswick	Restigouche	St-Quentin	Site composition: 50% balsam fir (Abies balsamea (L.) Mill.), 36% red spruce (Picea rubens Sarg.), 14% white birch (Betula papyrifera Marsh.)	47.483	-67.25	360
Meteorus trachynotus	EE-634-89 P2		ASSPP380-08	Atlantic Forestry Centre, Canadian Forest Service	Canada	New Brunswick	Yes	1	HQ107615	4	626	HQ025655	1	801							EE-634-89 P2	Arthropoda	Insecta	Hymenoptera	Braconidae	Meteorinae	Meteorus	Meteorus trachynotus	Eldon S. Eveleigh	eeveleig@nrcan.gc.ca	M	S	A	Choristoneura fumiferana	Site composition: 77% balsam fir (Abies balsamea (L.) Mill.), 12% red maple (Acer rubrum L), 8% red (Picea rubens Sarg.) and white spruce (Picea glauca Moench.), 1% eastern white pine (Pinus strobus L.) and 2% other hardwood species			E.Eveleigh, P. McCarthy, S. Pollock	21-Jun-1989		Canada	New Brunswick				46	-66.4	112
Glypta fumiferanae	EE-5-85 P1		ASSPP381-08	Atlantic Forestry Centre, Canadian Forest Service	Canada	New Brunswick	Yes	1	HQ107301	4	657		1								EE-5-85 P1	Arthropoda	Insecta	Hymenoptera	Ichneumonidae		Glypta	Glypta fumiferanae	Eldon S. Eveleigh	eeveleig@nrcan.gc.ca	M	S	A	Choristoneura fumiferana				E.Eveleigh, P. McCarthy, S. Pollock	09-Mar-1985		Canada	New Brunswick	Sunbury	Acadia Research Forest	Site composition: 98% balsam fir (Abies balsamea (L.) Mill.), 1% red spruce (Picea rubens Sarg.), 1% red maple (Acer rubrum L.)	45.999	-66.263	58
Glypta fumiferanae	EE-740-85 P1		ASSPP382-08	Atlantic Forestry Centre, Canadian Forest Service	Canada	New Brunswick	Yes	1	HQ107302	4	638		1								EE-740-85 P1	Arthropoda	Insecta	Hymenoptera	Ichneumonidae		Glypta	Glypta fumiferanae	Eldon S. Eveleigh	eeveleig@nrcan.gc.ca	M	S	A	Choristoneura fumiferana				E.Eveleigh, P. McCarthy, S. Pollock	11-Mar-1985		Canada	New Brunswick	Sunbury	Acadia Research Forest	Site composition: 98% balsam fir (Abies balsamea (L.) Mill.), 1% red spruce (Picea rubens Sarg.), 1% red maple (Acer rubrum L.)	45.999	-66.263	58
Glypta fumiferanae	EE-1785-85 P1		ASSPP385-08	Atlantic Forestry Centre, Canadian Forest Service	Canada	New Brunswick	Yes	1	HQ107303	4	595		1								EE-1785-85 P1	Arthropoda	Insecta	Hymenoptera	Ichneumonidae		Glypta	Glypta fumiferanae	Eldon S. Eveleigh	eeveleig@nrcan.gc.ca	F	S	A	Choristoneura fumiferana				E.Eveleigh, P. McCarthy, S. Pollock	12-Mar-1985		Canada	New Brunswick	Sunbury	Acadia Research Forest	Site composition: 98% balsam fir (Abies balsamea (L.) Mill.), 1% red spruce (Picea rubens Sarg.), 1% red maple (Acer rubrum L.)	45.999	-66.263	58
Glypta fumiferanae	EE-2501-85 P1		ASSPP386-08	Atlantic Forestry Centre, Canadian Forest Service	Canada	New Brunswick	Yes	1	HQ107304	4	657		1								EE-2501-85 P1	Arthropoda	Insecta	Hymenoptera	Ichneumonidae		Glypta	Glypta fumiferanae	Eldon S. Eveleigh	eeveleig@nrcan.gc.ca	M	S	A	Choristoneura fumiferana				E.Eveleigh, P. McCarthy, S. Pollock	13-Mar-1985		Canada	New Brunswick	Sunbury	Acadia Research Forest	Site composition: 98% balsam fir (Abies balsamea (L.) Mill.), 1% red spruce (Picea rubens Sarg.), 1% red maple (Acer rubrum L.)	45.999	-66.263	58
Glypta fumiferanae	EE-3300-85 P1		ASSPP387-08	Atlantic Forestry Centre, Canadian Forest Service	Canada	New Brunswick	Yes	1	HQ107305	4	657		1								EE-3300-85 P1	Arthropoda	Insecta	Hymenoptera	Ichneumonidae		Glypta	Glypta fumiferanae	Eldon S. Eveleigh	eeveleig@nrcan.gc.ca	M	S	A	Choristoneura fumiferana				E.Eveleigh, P. McCarthy, S. Pollock	15-Mar-1985		Canada	New Brunswick	Sunbury	Acadia Research Forest	Site composition: 98% balsam fir (Abies balsamea (L.) Mill.), 1% red spruce (Picea rubens Sarg.), 1% red maple (Acer rubrum L.)	45.999	-66.263	58
Glypta fumiferanae	EE-5049-85 P1		ASSPP388-08	Atlantic Forestry Centre, Canadian Forest Service	Canada	New Brunswick	Yes	1	HQ107306	4	657		1								EE-5049-85 P1	Arthropoda	Insecta	Hymenoptera	Ichneumonidae		Glypta	Glypta fumiferanae	Eldon S. Eveleigh	eeveleig@nrcan.gc.ca	F	S	A	Choristoneura fumiferana				E.Eveleigh, P. McCarthy, S. Pollock	06-Apr-1985		Canada	New Brunswick	Sunbury	Acadia Research Forest	Site composition: 98% balsam fir (Abies balsamea (L.) Mill.), 1% red spruce (Picea rubens Sarg.), 1% red maple (Acer rubrum L.)	45.999	-66.263	58
Glypta fumiferanae	EE-5873-85 P1		ASSPP389-08	Atlantic Forestry Centre, Canadian Forest Service	Canada	New Brunswick	Yes	1	HQ107307	4	657		1								EE-5873-85 P1	Arthropoda	Insecta	Hymenoptera	Ichneumonidae		Glypta	Glypta fumiferanae	Eldon S. Eveleigh	eeveleig@nrcan.gc.ca	M	S	A	Choristoneura fumiferana				E.Eveleigh, P. McCarthy, S. Pollock	09-Apr-1985		Canada	New Brunswick	Sunbury	Acadia Research Forest	Site composition: 98% balsam fir (Abies balsamea (L.) Mill.), 1% red spruce (Picea rubens Sarg.), 1% red maple (Acer rubrum L.)	45.999	-66.263	58
Glypta fumiferanae	EE-8033-85 P1		ASSPP390-08	Atlantic Forestry Centre, Canadian Forest Service	Canada	New Brunswick	Yes	1	HQ107308	4	646		1								EE-8033-85 P1	Arthropoda	Insecta	Hymenoptera	Ichneumonidae		Glypta	Glypta fumiferanae	Eldon S. Eveleigh	eeveleig@nrcan.gc.ca	F	S	A	Choristoneura fumiferana				E.Eveleigh, P. McCarthy, S. Pollock	20-Apr-1985		Canada	New Brunswick	Sunbury	Acadia Research Forest	Site composition: 98% balsam fir (Abies balsamea (L.) Mill.), 1% red spruce (Picea rubens Sarg.), 1% red maple (Acer rubrum L.)	45.999	-66.263	58
Glypta fumiferanae	EE-494-86 P2		ASSPP391-08	Atlantic Forestry Centre, Canadian Forest Service	Canada	New Brunswick	Yes	1	HQ107309	4	657		1								EE-494-86 P2	Arthropoda	Insecta	Hymenoptera	Ichneumonidae		Glypta	Glypta fumiferanae	Eldon S. Eveleigh	eeveleig@nrcan.gc.ca	F	S	A	Choristoneura fumiferana				E.Eveleigh, P. McCarthy, S. Pollock	12-Mar-1986		Canada	New Brunswick				46	-66.4	112
Glypta fumiferanae	EE-886-86 P2		ASSPP392-08	Atlantic Forestry Centre, Canadian Forest Service	Canada	New Brunswick	Yes	1	HQ107310	4	654		1								EE-886-86 P2	Arthropoda	Insecta	Hymenoptera	Ichneumonidae		Glypta	Glypta fumiferanae	Eldon S. Eveleigh	eeveleig@nrcan.gc.ca	F	S	A	Choristoneura fumiferana				E.Eveleigh, P. McCarthy, S. Pollock	15-Mar-1986		Canada	New Brunswick				46	-66.4	112
Glypta fumiferanae	EE-1940-86 P2		ASSPP393-08	Atlantic Forestry Centre, Canadian Forest Service	Canada	New Brunswick	Yes	1	HQ107311	4	657		1								EE-1940-86 P2	Arthropoda	Insecta	Hymenoptera	Ichneumonidae		Glypta	Glypta fumiferanae	Eldon S. Eveleigh	eeveleig@nrcan.gc.ca	M	S	A	Choristoneura fumiferana				E.Eveleigh, P. McCarthy, S. Pollock	19-Mar-1986		Canada	New Brunswick				46	-66.4	112
Glypta fumiferanae	EE-2108-86 P2		ASSPP394-08	Atlantic Forestry Centre, Canadian Forest Service	Canada	New Brunswick	Yes	1	HQ107312	4	657		1								EE-2108-86 P2	Arthropoda	Insecta	Hymenoptera	Ichneumonidae		Glypta	Glypta fumiferanae	Eldon S. Eveleigh	eeveleig@nrcan.gc.ca	F	S	A	Choristoneura fumiferana				E.Eveleigh, P. McCarthy, S. Pollock	20-Mar-1986		Canada	New Brunswick				46	-66.4	112
Glypta fumiferanae	EE-3283-86 P2		ASSPP395-08	Atlantic Forestry Centre, Canadian Forest Service	Canada	New Brunswick	Yes	1	HQ107313	4	657		1								EE-3283-86 P2	Arthropoda	Insecta	Hymenoptera	Ichneumonidae		Glypta	Glypta fumiferanae	Eldon S. Eveleigh	eeveleig@nrcan.gc.ca	M	S	A	Choristoneura fumiferana				E.Eveleigh, P. McCarthy, S. Pollock	05-Apr-1986		Canada	New Brunswick				46	-66.4	112
Glypta fumiferanae	EE-3850-86 P2		ASSPP396-08	Atlantic Forestry Centre, Canadian Forest Service	Canada	New Brunswick	Yes	1	HQ107314	4	657		1								EE-3850-86 P2	Arthropoda	Insecta	Hymenoptera	Ichneumonidae		Glypta	Glypta fumiferanae	Eldon S. Eveleigh	eeveleig@nrcan.gc.ca	M	S	A	Choristoneura fumiferana				E.Eveleigh, P. McCarthy, S. Pollock	20-May-1986		Canada	New Brunswick				46	-66.4	112
Glypta fumiferanae	EE-5743-86 P2		ASSPP397-08	Atlantic Forestry Centre, Canadian Forest Service	Canada	New Brunswick	Yes	1	HQ107315	4	657		1								EE-5743-86 P2	Arthropoda	Insecta	Hymenoptera	Ichneumonidae		Glypta	Glypta fumiferanae	Eldon S. Eveleigh	eeveleig@nrcan.gc.ca	M	S	A	Choristoneura fumiferana				E.Eveleigh, P. McCarthy, S. Pollock	02-Jun-1986		Canada	New Brunswick				46	-66.4	112
Glypta fumiferanae	EE-8525-86 P2		ASSPP398-08	Atlantic Forestry Centre, Canadian Forest Service	Canada	New Brunswick	Yes	1	HQ107316	4	657		1								EE-8525-86 P2	Arthropoda	Insecta	Hymenoptera	Ichneumonidae		Glypta	Glypta fumiferanae	Eldon S. Eveleigh	eeveleig@nrcan.gc.ca	M	S	A	Choristoneura fumiferana				E.Eveleigh, P. McCarthy, S. Pollock	17-Jun-1986		Canada	New Brunswick				46	-66.4	112
Glypta fumiferanae	EE-8807-86 P2		ASSPP399-08	Atlantic Forestry Centre, Canadian Forest Service	Canada	New Brunswick	Yes	1	HQ107317	4	657		1						2		EE-8807-86 P2	Arthropoda	Insecta	Hymenoptera	Ichneumonidae		Glypta	Glypta fumiferanae	Eldon S. Eveleigh	eeveleig@nrcan.gc.ca	F	S	A	Choristoneura fumiferana				E.Eveleigh, P. McCarthy, S. Pollock	18-Jun-1986		Canada	New Brunswick				46	-66.4	112
Glypta fumiferanae	EE-8968-86 P2		ASSPP400-08	Atlantic Forestry Centre, Canadian Forest Service	Canada	New Brunswick	Yes	1	HQ107318	4	621		1						2		EE-8968-86 P2	Arthropoda	Insecta	Hymenoptera	Ichneumonidae		Glypta	Glypta fumiferanae	Eldon S. Eveleigh	eeveleig@nrcan.gc.ca	M	S	A	Choristoneura fumiferana				E.Eveleigh, P. McCarthy, S. Pollock	19-Jun-1986		Canada	New Brunswick				46	-66.4	112
Glypta fumiferanae	EE-479-88 P3		ASSPP401-08	Atlantic Forestry Centre, Canadian Forest Service	Canada	New Brunswick	Yes	1	HQ107319	4	657		1					HQ152819	2	1622	EE-479-88 P3	Arthropoda	Insecta	Hymenoptera	Ichneumonidae		Glypta	Glypta fumiferanae	Eldon S. Eveleigh	eeveleig@nrcan.gc.ca	F	S	A	Choristoneura fumiferana				E.Eveleigh, P. McCarthy, S. Pollock	05-May-1988		Canada	New Brunswick	Restigouche	St-Quentin	Site composition: 50% balsam fir (Abies balsamea (L.) Mill.), 36% red spruce (Picea rubens Sarg.), 14% white birch (Betula papyrifera Marsh.)	47.483	-67.25	360
Glypta fumiferanae	EE-1344-88 P3		ASSPP402-08	Atlantic Forestry Centre, Canadian Forest Service	Canada	New Brunswick	Yes	1	HQ107320	4	657		1								EE-1344-88 P3	Arthropoda	Insecta	Hymenoptera	Ichneumonidae		Glypta	Glypta fumiferanae	Eldon S. Eveleigh	eeveleig@nrcan.gc.ca	M	S	A	Choristoneura fumiferana				E.Eveleigh, P. McCarthy, S. Pollock	06-May-1988		Canada	New Brunswick	Restigouche	St-Quentin	Site composition: 50% balsam fir (Abies balsamea (L.) Mill.), 36% red spruce (Picea rubens Sarg.), 14% white birch (Betula papyrifera Marsh.)	47.483	-67.25	360
Glypta fumiferanae	EE-2032-88 P3		ASSPP403-08	Atlantic Forestry Centre, Canadian Forest Service	Canada	New Brunswick	Yes	1	HQ107321	4	657		1								EE-2032-88 P3	Arthropoda	Insecta	Hymenoptera	Ichneumonidae		Glypta	Glypta fumiferanae	Eldon S. Eveleigh	eeveleig@nrcan.gc.ca	F	S	A	Choristoneura fumiferana				E.Eveleigh, P. McCarthy, S. Pollock	07-May-1988		Canada	New Brunswick	Restigouche	St-Quentin	Site composition: 50% balsam fir (Abies balsamea (L.) Mill.), 36% red spruce (Picea rubens Sarg.), 14% white birch (Betula papyrifera Marsh.)	47.483	-67.25	360
Glypta fumiferanae	EE-3132-88 P3		ASSPP404-08	Atlantic Forestry Centre, Canadian Forest Service	Canada	New Brunswick	Yes	1	HQ107322	4	655		1								EE-3132-88 P3	Arthropoda	Insecta	Hymenoptera	Ichneumonidae		Glypta	Glypta fumiferanae	Eldon S. Eveleigh	eeveleig@nrcan.gc.ca	M	S	A	Choristoneura fumiferana				E.Eveleigh, P. McCarthy, S. Pollock	17-May-1988		Canada	New Brunswick	Restigouche	St-Quentin	Site composition: 50% balsam fir (Abies balsamea (L.) Mill.), 36% red spruce (Picea rubens Sarg.), 14% white birch (Betula papyrifera Marsh.)	47.483	-67.25	360
Glypta fumiferanae	EE-3276-88 P3		ASSPP405-08	Atlantic Forestry Centre, Canadian Forest Service	Canada	New Brunswick	Yes	1	HQ107323	4	657		1								EE-3276-88 P3	Arthropoda	Insecta	Hymenoptera	Ichneumonidae		Glypta	Glypta fumiferanae	Eldon S. Eveleigh	eeveleig@nrcan.gc.ca	M	S	A	Choristoneura fumiferana				E.Eveleigh, P. McCarthy, S. Pollock	24-May-1988		Canada	New Brunswick	Restigouche	St-Quentin	Site composition: 50% balsam fir (Abies balsamea (L.) Mill.), 36% red spruce (Picea rubens Sarg.), 14% white birch (Betula papyrifera Marsh.)	47.483	-67.25	360
Glypta fumiferanae	EE-3900-88 P3		ASSPP406-08	Atlantic Forestry Centre, Canadian Forest Service	Canada	New Brunswick	Yes	1	HQ107324	4	657		1								EE-3900-88 P3	Arthropoda	Insecta	Hymenoptera	Ichneumonidae		Glypta	Glypta fumiferanae	Eldon S. Eveleigh	eeveleig@nrcan.gc.ca	F	S	A	Choristoneura fumiferana				E.Eveleigh, P. McCarthy, S. Pollock	02-Jun-1988		Canada	New Brunswick	Restigouche	St-Quentin	Site composition: 50% balsam fir (Abies balsamea (L.) Mill.), 36% red spruce (Picea rubens Sarg.), 14% white birch (Betula papyrifera Marsh.)	47.483	-67.25	360
Glypta fumiferanae	EE-4527-88 P3		ASSPP407-08	Atlantic Forestry Centre, Canadian Forest Service	Canada	New Brunswick	Yes	1	HQ107325	4	657		1								EE-4527-88 P3	Arthropoda	Insecta	Hymenoptera	Ichneumonidae		Glypta	Glypta fumiferanae	Eldon S. Eveleigh	eeveleig@nrcan.gc.ca	F	S	A	Choristoneura fumiferana				E.Eveleigh, P. McCarthy, S. Pollock	09-Jun-1988		Canada	New Brunswick	Restigouche	St-Quentin	Site composition: 50% balsam fir (Abies balsamea (L.) Mill.), 36% red spruce (Picea rubens Sarg.), 14% white birch (Betula papyrifera Marsh.)	47.483	-67.25	360
Glypta fumiferanae	EE-4837-88 P3		ASSPP408-08	Atlantic Forestry Centre, Canadian Forest Service	Canada	New Brunswick	Yes	1	HQ107326	4	657		1								EE-4837-88 P3	Arthropoda	Insecta	Hymenoptera	Ichneumonidae		Glypta	Glypta fumiferanae	Eldon S. Eveleigh	eeveleig@nrcan.gc.ca	F	S	A	Choristoneura fumiferana				E.Eveleigh, P. McCarthy, S. Pollock	13-Jun-1988		Canada	New Brunswick	Restigouche	St-Quentin	Site composition: 50% balsam fir (Abies balsamea (L.) Mill.), 36% red spruce (Picea rubens Sarg.), 14% white birch (Betula papyrifera Marsh.)	47.483	-67.25	360
Glypta fumiferanae	EE-5353-88 P3		ASSPP409-08	Atlantic Forestry Centre, Canadian Forest Service	Canada	New Brunswick	Yes	1	HQ107327	4	657		1								EE-5353-88 P3	Arthropoda	Insecta	Hymenoptera	Ichneumonidae		Glypta	Glypta fumiferanae	Eldon S. Eveleigh	eeveleig@nrcan.gc.ca	F	S	A	Choristoneura fumiferana				E.Eveleigh, P. McCarthy, S. Pollock	20-Jun-1988		Canada	New Brunswick	Restigouche	St-Quentin	Site composition: 50% balsam fir (Abies balsamea (L.) Mill.), 36% red spruce (Picea rubens Sarg.), 14% white birch (Betula papyrifera Marsh.)	47.483	-67.25	360
Glypta fumiferanae	EE-6058-88 P3		ASSPP410-08	Atlantic Forestry Centre, Canadian Forest Service	Canada	New Brunswick	Yes	1	HQ107328	4	657		1								EE-6058-88 P3	Arthropoda	Insecta	Hymenoptera	Ichneumonidae		Glypta	Glypta fumiferanae	Eldon S. Eveleigh	eeveleig@nrcan.gc.ca	F	S	A	Choristoneura fumiferana				E.Eveleigh, P. McCarthy, S. Pollock	30-Jun-1988		Canada	New Brunswick	Restigouche	St-Quentin	Site composition: 50% balsam fir (Abies balsamea (L.) Mill.), 36% red spruce (Picea rubens Sarg.), 14% white birch (Betula papyrifera Marsh.)	47.483	-67.25	360
Glypta fumiferanae	EE-13938-85 P1		ASSPP411-08	Atlantic Forestry Centre, Canadian Forest Service	Canada	New Brunswick	Yes	1	HQ107329	4	657		1								EE-13938-85 P1	Arthropoda	Insecta	Hymenoptera	Ichneumonidae		Glypta	Glypta fumiferanae	Eldon S. Eveleigh	eeveleig@nrcan.gc.ca	F	S	A	Choristoneura rosaceana				E.Eveleigh, P. McCarthy, S. Pollock	06-Jun-1985		Canada	New Brunswick	Sunbury	Acadia Research Forest	Site composition: 98% balsam fir (Abies balsamea (L.) Mill.), 1% red spruce (Picea rubens Sarg.), 1% red maple (Acer rubrum L.)	45.999	-66.263	58
Glypta fumiferanae	EE-1780-90R P2		ASSPP412-08	Atlantic Forestry Centre, Canadian Forest Service	Canada	New Brunswick	Yes	1	HQ107330	4	657		1								EE-1780-90R P2	Arthropoda	Insecta	Hymenoptera	Ichneumonidae		Glypta	Glypta fumiferanae	Eldon S. Eveleigh	eeveleig@nrcan.gc.ca	M	S	A	Choristoneura rosaceana				E.Eveleigh, P. McCarthy, S. Pollock	02-May-1990		Canada	New Brunswick				46	-66.4	112
Glypta fumiferanae	EE-1784-90R P2		ASSPP413-08	Atlantic Forestry Centre, Canadian Forest Service	Canada	New Brunswick	Yes	1	HQ107331	4	657		1								EE-1784-90R P2	Arthropoda	Insecta	Hymenoptera	Ichneumonidae		Glypta	Glypta fumiferanae	Eldon S. Eveleigh	eeveleig@nrcan.gc.ca	F	S	A	Choristoneura rosaceana				E.Eveleigh, P. McCarthy, S. Pollock	03-May-1990		Canada	New Brunswick				46	-66.4	112
Glypta fumiferanae	EE-1554-88 P3		ASSPP414-08	Atlantic Forestry Centre, Canadian Forest Service	Canada	New Brunswick	Yes	1	HQ107332	4	657		1								EE-1554-88 P3	Arthropoda	Insecta	Hymenoptera	Ichneumonidae		Glypta	Glypta fumiferanae	Eldon S. Eveleigh	eeveleig@nrcan.gc.ca	M	S	A	Choristoneura rosaceana				E.Eveleigh, P. McCarthy, S. Pollock	06-May-1988		Canada	New Brunswick	Restigouche	St-Quentin	Site composition: 50% balsam fir (Abies balsamea (L.) Mill.), 36% red spruce (Picea rubens Sarg.), 14% white birch (Betula papyrifera Marsh.)	47.483	-67.25	360
Glypta fumiferanae	EE-373-89 P3		ASSPP415-08	Atlantic Forestry Centre, Canadian Forest Service	Canada	New Brunswick	Yes	1	HQ107333	4	657		1								EE-373-89 P3	Arthropoda	Insecta	Hymenoptera	Ichneumonidae		Glypta	Glypta fumiferanae	Eldon S. Eveleigh	eeveleig@nrcan.gc.ca	F	S	A	Choristoneura rosaceana				E.Eveleigh, P. McCarthy, S. Pollock	07-May-1989		Canada	New Brunswick	Restigouche	St-Quentin	Site composition: 50% balsam fir (Abies balsamea (L.) Mill.), 36% red spruce (Picea rubens Sarg.), 14% white birch (Betula papyrifera Marsh.)	47.483	-67.25	360
Glypta fumiferanae	EE-1291-89 P3		ASSPP416-08	Atlantic Forestry Centre, Canadian Forest Service	Canada	New Brunswick	Yes	1	HQ107334	4	657		1								EE-1291-89 P3	Arthropoda	Insecta	Hymenoptera	Ichneumonidae		Glypta	Glypta fumiferanae	Eldon S. Eveleigh	eeveleig@nrcan.gc.ca	F	S	A	Choristoneura rosaceana				E.Eveleigh, P. McCarthy, S. Pollock	08-May-1989		Canada	New Brunswick	Restigouche	St-Quentin	Site composition: 50% balsam fir (Abies balsamea (L.) Mill.), 36% red spruce (Picea rubens Sarg.), 14% white birch (Betula papyrifera Marsh.)	47.483	-67.25	360
Glypta fumiferanae	EE-1297-89 P3		ASSPP417-08	Atlantic Forestry Centre, Canadian Forest Service	Canada	New Brunswick	Yes	1	HQ107335	4	631		1								EE-1297-89 P3	Arthropoda	Insecta	Hymenoptera	Ichneumonidae		Glypta	Glypta fumiferanae	Eldon S. Eveleigh	eeveleig@nrcan.gc.ca	M	S	A	Choristoneura rosaceana				E.Eveleigh, P. McCarthy, S. Pollock	09-May-1989		Canada	New Brunswick	Restigouche	St-Quentin	Site composition: 50% balsam fir (Abies balsamea (L.) Mill.), 36% red spruce (Picea rubens Sarg.), 14% white birch (Betula papyrifera Marsh.)	47.483	-67.25	360
Glypta fumiferanae	EE-1304-89 P3		ASSPP418-08	Atlantic Forestry Centre, Canadian Forest Service	Canada	New Brunswick	Yes	1	HQ107336	4	657		1								EE-1304-89 P3	Arthropoda	Insecta	Hymenoptera	Ichneumonidae		Glypta	Glypta fumiferanae	Eldon S. Eveleigh	eeveleig@nrcan.gc.ca	M	S	A	Choristoneura rosaceana				E.Eveleigh, P. McCarthy, S. Pollock	08-May-1989		Canada	New Brunswick	Restigouche	St-Quentin	Site composition: 50% balsam fir (Abies balsamea (L.) Mill.), 36% red spruce (Picea rubens Sarg.), 14% white birch (Betula papyrifera Marsh.)	47.483	-67.25	360
Glypta fumiferanae	EE-1471-89 P3		ASSPP419-08	Atlantic Forestry Centre, Canadian Forest Service	Canada	New Brunswick	Yes	1	HQ107337	4	657		1								EE-1471-89 P3	Arthropoda	Insecta	Hymenoptera	Ichneumonidae		Glypta	Glypta fumiferanae	Eldon S. Eveleigh	eeveleig@nrcan.gc.ca	M	S	A	Choristoneura rosaceana				E.Eveleigh, P. McCarthy, S. Pollock	08-May-1989		Canada	New Brunswick	Restigouche	St-Quentin	Site composition: 50% balsam fir (Abies balsamea (L.) Mill.), 36% red spruce (Picea rubens Sarg.), 14% white birch (Betula papyrifera Marsh.)	47.483	-67.25	360
Glypta fumiferanae	EE-1922-89 P3		ASSPP420-08	Atlantic Forestry Centre, Canadian Forest Service	Canada	New Brunswick	Yes	1	HQ107338	4	657		1					HQ152820	2	1622	EE-1922-89 P3	Arthropoda	Insecta	Hymenoptera	Ichneumonidae		Glypta	Glypta fumiferanae	Eldon S. Eveleigh	eeveleig@nrcan.gc.ca	M	S	A	Choristoneura rosaceana				E.Eveleigh, P. McCarthy, S. Pollock	09-May-1989		Canada	New Brunswick	Restigouche	St-Quentin	Site composition: 50% balsam fir (Abies balsamea (L.) Mill.), 36% red spruce (Picea rubens Sarg.), 14% white birch (Betula papyrifera Marsh.)	47.483	-67.25	360
Glypta fumiferanae	EE-1931-89 P3		ASSPP421-08	Atlantic Forestry Centre, Canadian Forest Service	Canada	New Brunswick	Yes	1	HQ107339	4	657		1					HQ152821	2	1622	EE-1931-89 P3	Arthropoda	Insecta	Hymenoptera	Ichneumonidae		Glypta	Glypta fumiferanae	Eldon S. Eveleigh	eeveleig@nrcan.gc.ca	F	S	A	Choristoneura rosaceana				E.Eveleigh, P. McCarthy, S. Pollock	09-May-1989		Canada	New Brunswick	Restigouche	St-Quentin	Site composition: 50% balsam fir (Abies balsamea (L.) Mill.), 36% red spruce (Picea rubens Sarg.), 14% white birch (Betula papyrifera Marsh.)	47.483	-67.25	360
Glypta fumiferanae	EE-1966-89 P3		ASSPP422-08	Atlantic Forestry Centre, Canadian Forest Service	Canada	New Brunswick	Yes	1	HQ107340	4	657		1					HQ152822	2	1622	EE-1966-89 P3	Arthropoda	Insecta	Hymenoptera	Ichneumonidae		Glypta	Glypta fumiferanae	Eldon S. Eveleigh	eeveleig@nrcan.gc.ca	F	S	A	Choristoneura rosaceana				E.Eveleigh, P. McCarthy, S. Pollock	09-May-1989		Canada	New Brunswick	Restigouche	St-Quentin	Site composition: 50% balsam fir (Abies balsamea (L.) Mill.), 36% red spruce (Picea rubens Sarg.), 14% white birch (Betula papyrifera Marsh.)	47.483	-67.25	360
Glypta fumiferanae	EE-1982-89 P3		ASSPP423-08	Atlantic Forestry Centre, Canadian Forest Service	Canada	New Brunswick	Yes	1	HQ107341	4	657		1								EE-1982-89 P3	Arthropoda	Insecta	Hymenoptera	Ichneumonidae		Glypta	Glypta fumiferanae	Eldon S. Eveleigh	eeveleig@nrcan.gc.ca	F	S	A	Choristoneura rosaceana				E.Eveleigh, P. McCarthy, S. Pollock	10-May-1989		Canada	New Brunswick	Restigouche	St-Quentin	Site composition: 50% balsam fir (Abies balsamea (L.) Mill.), 36% red spruce (Picea rubens Sarg.), 14% white birch (Betula papyrifera Marsh.)	47.483	-67.25	360
Glypta fumiferanae	EE-4649-88 P1		ASSPP424-08	Atlantic Forestry Centre, Canadian Forest Service	Canada	New Brunswick	Yes	1	HQ107342	4	657		1								EE-4649-88 P1	Arthropoda	Insecta	Hymenoptera	Ichneumonidae		Glypta	Glypta fumiferanae	Eldon S. Eveleigh	eeveleig@nrcan.gc.ca	F	S	A	Acleris variana				E.Eveleigh, P. McCarthy, S. Pollock	13-Jun-1988		Canada	New Brunswick	Sunbury	Acadia Research Forest	Site composition: 98% balsam fir (Abies balsamea (L.) Mill.), 1% red spruce (Picea rubens Sarg.), 1% red maple (Acer rubrum L.)	45.999	-66.263	58
Glypta fumiferanae	EE-5399-88 P1		ASSPP425-08	Atlantic Forestry Centre, Canadian Forest Service	Canada	New Brunswick	Yes	1	HQ107343	4	615		1								EE-5399-88 P1	Arthropoda	Insecta	Hymenoptera	Ichneumonidae		Glypta	Glypta fumiferanae	Eldon S. Eveleigh	eeveleig@nrcan.gc.ca	F	S	A	Acleris variana				E.Eveleigh, P. McCarthy, S. Pollock	22-Jun-1988		Canada	New Brunswick	Sunbury	Acadia Research Forest	Site composition: 98% balsam fir (Abies balsamea (L.) Mill.), 1% red spruce (Picea rubens Sarg.), 1% red maple (Acer rubrum L.)	45.999	-66.263	58
Glypta fumiferanae	EE-3135-89 P1		ASSPP426-08	Atlantic Forestry Centre, Canadian Forest Service	Canada	New Brunswick	Yes	1	HQ107344	4	613		1								EE-3135-89 P1	Arthropoda	Insecta	Hymenoptera	Ichneumonidae		Glypta	Glypta fumiferanae	Eldon S. Eveleigh	eeveleig@nrcan.gc.ca	M	S	A	Acleris variana				E.Eveleigh, P. McCarthy, S. Pollock	08-Jun-1989		Canada	New Brunswick	Sunbury	Acadia Research Forest	Site composition: 98% balsam fir (Abies balsamea (L.) Mill.), 1% red spruce (Picea rubens Sarg.), 1% red maple (Acer rubrum L.)	45.999	-66.263	58
Glypta fumiferanae	EE-3627-89 P1		ASSPP427-08	Atlantic Forestry Centre, Canadian Forest Service	Canada	New Brunswick	Yes	1	HQ107345	4	613		1								EE-3627-89 P1	Arthropoda	Insecta	Hymenoptera	Ichneumonidae		Glypta	Glypta fumiferanae	Eldon S. Eveleigh	eeveleig@nrcan.gc.ca	M	S	A	Acleris variana				E.Eveleigh, P. McCarthy, S. Pollock	15-Jun-1989		Canada	New Brunswick	Sunbury	Acadia Research Forest	Site composition: 98% balsam fir (Abies balsamea (L.) Mill.), 1% red spruce (Picea rubens Sarg.), 1% red maple (Acer rubrum L.)	45.999	-66.263	58
Glypta fumiferanae	EE-3639-89 P1		ASSPP428-08	Atlantic Forestry Centre, Canadian Forest Service	Canada	New Brunswick	Yes	1	HQ107346	4	613		1								EE-3639-89 P1	Arthropoda	Insecta	Hymenoptera	Ichneumonidae		Glypta	Glypta fumiferanae	Eldon S. Eveleigh	eeveleig@nrcan.gc.ca	M	S	A	Acleris variana				E.Eveleigh, P. McCarthy, S. Pollock	15-Jun-1989		Canada	New Brunswick	Sunbury	Acadia Research Forest	Site composition: 98% balsam fir (Abies balsamea (L.) Mill.), 1% red spruce (Picea rubens Sarg.), 1% red maple (Acer rubrum L.)	45.999	-66.263	58
Glypta fumiferanae	EE-4433-88 P2		ASSPP429-08	Atlantic Forestry Centre, Canadian Forest Service	Canada	New Brunswick	Yes	1	HQ107347	4	613		1								EE-4433-88 P2	Arthropoda	Insecta	Hymenoptera	Ichneumonidae		Glypta	Glypta fumiferanae	Eldon S. Eveleigh	eeveleig@nrcan.gc.ca	M	S	A	Acleris variana				E.Eveleigh, P. McCarthy, S. Pollock	09-Jun-1988		Canada	New Brunswick				46	-66.4	112
Glypta fumiferanae	EE-4938-88 P2		ASSPP430-08	Atlantic Forestry Centre, Canadian Forest Service	Canada	New Brunswick	Yes	1	HQ107348	4	657		1								EE-4938-88 P2	Arthropoda	Insecta	Hymenoptera	Ichneumonidae		Glypta	Glypta fumiferanae	Eldon S. Eveleigh	eeveleig@nrcan.gc.ca	M	S	A	Acleris variana				E.Eveleigh, P. McCarthy, S. Pollock	15-Jun-1988		Canada	New Brunswick				46	-66.4	112
Glypta fumiferanae	EE-5027-88 P2		ASSPP431-08	Atlantic Forestry Centre, Canadian Forest Service	Canada	New Brunswick	Yes	1	HQ107349	4	609		1								EE-5027-88 P2	Arthropoda	Insecta	Hymenoptera	Ichneumonidae		Glypta	Glypta fumiferanae	Eldon S. Eveleigh	eeveleig@nrcan.gc.ca	M	S	A	Acleris variana				E.Eveleigh, P. McCarthy, S. Pollock	16-Jun-1988		Canada	New Brunswick				46	-66.4	112
Glypta fumiferanae	EE-5204-88 P2		ASSPP432-08	Atlantic Forestry Centre, Canadian Forest Service	Canada	New Brunswick	Yes	1	HQ107350	4	633		1								EE-5204-88 P2	Arthropoda	Insecta	Hymenoptera	Ichneumonidae		Glypta	Glypta fumiferanae	Eldon S. Eveleigh	eeveleig@nrcan.gc.ca	M	S	A	Acleris variana				E.Eveleigh, P. McCarthy, S. Pollock	20-Jun-1988		Canada	New Brunswick				46	-66.4	112
Glypta fumiferanae	EE-6071-88 P2		ASSPP433-08	Atlantic Forestry Centre, Canadian Forest Service	Canada	New Brunswick	Yes	1	HQ107351	4	657		1								EE-6071-88 P2	Arthropoda	Insecta	Hymenoptera	Ichneumonidae		Glypta	Glypta fumiferanae	Eldon S. Eveleigh	eeveleig@nrcan.gc.ca	M	S	A	Acleris variana				E.Eveleigh, P. McCarthy, S. Pollock	04-Jul-1988		Canada	New Brunswick				46	-66.4	112
Glypta fumiferanae	EE-6439-88 P2		ASSPP434-08	Atlantic Forestry Centre, Canadian Forest Service	Canada	New Brunswick	Yes	1	HQ107352	4	584		1								EE-6439-88 P2	Arthropoda	Insecta	Hymenoptera	Ichneumonidae		Glypta	Glypta fumiferanae	Eldon S. Eveleigh	eeveleig@nrcan.gc.ca	F	S	A	Acleris variana				E.Eveleigh, P. McCarthy, S. Pollock	11-Jul-1988		Canada	New Brunswick				46	-66.4	112
Glypta fumiferanae	EE-3362-89 P2		ASSPP435-08	Atlantic Forestry Centre, Canadian Forest Service	Canada	New Brunswick	Yes	1	HQ107353	4	657		1					HQ152823	2	1622	EE-3362-89 P2	Arthropoda	Insecta	Hymenoptera	Ichneumonidae		Glypta	Glypta fumiferanae	Eldon S. Eveleigh	eeveleig@nrcan.gc.ca	M	S	A	Acleris variana				E.Eveleigh, P. McCarthy, S. Pollock	12-Jun-1989		Canada	New Brunswick				46	-66.4	112
Glypta fumiferanae	EE-3386-89 P2		ASSPP436-08	Atlantic Forestry Centre, Canadian Forest Service	Canada	New Brunswick	Yes	1	HQ107354	4	613		1					HQ152824	2	1622	EE-3386-89 P2	Arthropoda	Insecta	Hymenoptera	Ichneumonidae		Glypta	Glypta fumiferanae	Eldon S. Eveleigh	eeveleig@nrcan.gc.ca	M	S	A	Acleris variana				E.Eveleigh, P. McCarthy, S. Pollock	12-Jun-1989		Canada	New Brunswick				46	-66.4	112
Glypta fumiferanae	EE-3611-89 P2		ASSPP437-08	Atlantic Forestry Centre, Canadian Forest Service	Canada	New Brunswick	Yes	1	HQ107355	4	613		1					HQ152825	2	1622	EE-3611-89 P2	Arthropoda	Insecta	Hymenoptera	Ichneumonidae		Glypta	Glypta fumiferanae	Eldon S. Eveleigh	eeveleig@nrcan.gc.ca	F	S	A	Acleris variana				E.Eveleigh, P. McCarthy, S. Pollock	14-Jun-1989		Canada	New Brunswick				46	-66.4	112
Glypta fumiferanae	EE-3828-89 P2		ASSPP438-08	Atlantic Forestry Centre, Canadian Forest Service	Canada	New Brunswick	Yes	1	HQ107356	4	601		1								EE-3828-89 P2	Arthropoda	Insecta	Hymenoptera	Ichneumonidae		Glypta	Glypta fumiferanae	Eldon S. Eveleigh	eeveleig@nrcan.gc.ca	F	S	A	Acleris variana				E.Eveleigh, P. McCarthy, S. Pollock	19-Jun-1989		Canada	New Brunswick				46	-66.4	112
Dirophanes hariolus	EE-16261-85 P1		ASSPP439-08	Atlantic Forestry Centre, Canadian Forest Service	Canada	New Brunswick	Yes	2	HQ107028	4	657		1								EE-16261-85 P1	Arthropoda	Insecta	Hymenoptera	Ichneumonidae	Ichneumoninae	Dirophanes	Dirophanes hariolus	Eldon S. Eveleigh	eeveleig@nrcan.gc.ca	M	S	A	Choristoneura fumiferana				E.Eveleigh, P. McCarthy, S. Pollock	24-Jun-1985		Canada	New Brunswick	Sunbury	Acadia Research Forest	Site composition: 98% balsam fir (Abies balsamea (L.) Mill.), 1% red spruce (Picea rubens Sarg.), 1% red maple (Acer rubrum L.)	45.999	-66.263	58
Dirophanes hariolus	EE-17981-85 P1		ASSPP440-08	Atlantic Forestry Centre, Canadian Forest Service	Canada	New Brunswick	Yes	2	HQ107029	4	657		1								EE-17981-85 P1	Arthropoda	Insecta	Hymenoptera	Ichneumonidae	Ichneumoninae	Dirophanes	Dirophanes hariolus	Eldon S. Eveleigh	eeveleig@nrcan.gc.ca	M	S	A	Choristoneura fumiferana				E.Eveleigh, P. McCarthy, S. Pollock	04-Jul-1985		Canada	New Brunswick	Sunbury	Acadia Research Forest	Site composition: 98% balsam fir (Abies balsamea (L.) Mill.), 1% red spruce (Picea rubens Sarg.), 1% red maple (Acer rubrum L.)	45.999	-66.263	58
Dirophanes hariolus	EE-18720-85 P1		ASSPP441-08	Atlantic Forestry Centre, Canadian Forest Service	Canada	New Brunswick	Yes	2	HQ107030	4	657		1								EE-18720-85 P1	Arthropoda	Insecta	Hymenoptera	Ichneumonidae	Ichneumoninae	Dirophanes	Dirophanes hariolus	Eldon S. Eveleigh	eeveleig@nrcan.gc.ca	M	S	A	Choristoneura fumiferana				E.Eveleigh, P. McCarthy, S. Pollock	09-Jul-1985		Canada	New Brunswick	Sunbury	Acadia Research Forest	Site composition: 98% balsam fir (Abies balsamea (L.) Mill.), 1% red spruce (Picea rubens Sarg.), 1% red maple (Acer rubrum L.)	45.999	-66.263	58
Dirophanes hariolus	EE-18724-85 P1		ASSPP442-08	Atlantic Forestry Centre, Canadian Forest Service	Canada	New Brunswick	Yes	2	HQ107031	4	657	HQ025440	1	193							EE-18724-85 P1	Arthropoda	Insecta	Hymenoptera	Ichneumonidae	Ichneumoninae	Dirophanes	Dirophanes hariolus	Eldon S. Eveleigh	eeveleig@nrcan.gc.ca	M	S	A	Choristoneura fumiferana				E.Eveleigh, P. McCarthy, S. Pollock	10-Jul-1985		Canada	New Brunswick	Sunbury	Acadia Research Forest	Site composition: 98% balsam fir (Abies balsamea (L.) Mill.), 1% red spruce (Picea rubens Sarg.), 1% red maple (Acer rubrum L.)	45.999	-66.263	58
Dirophanes hariolus	EE-18756-85 P1		ASSPP443-08	Atlantic Forestry Centre, Canadian Forest Service	Canada	New Brunswick	Yes	2	HQ107032	4	657	HQ025441	1	338							EE-18756-85 P1	Arthropoda	Insecta	Hymenoptera	Ichneumonidae	Ichneumoninae	Dirophanes	Dirophanes hariolus	Eldon S. Eveleigh	eeveleig@nrcan.gc.ca	M	S	A	Choristoneura fumiferana				E.Eveleigh, P. McCarthy, S. Pollock	10-Jul-1985		Canada	New Brunswick	Sunbury	Acadia Research Forest	Site composition: 98% balsam fir (Abies balsamea (L.) Mill.), 1% red spruce (Picea rubens Sarg.), 1% red maple (Acer rubrum L.)	45.999	-66.263	58
Dirophanes hariolus	EE-18815-85 P1		ASSPP444-08	Atlantic Forestry Centre, Canadian Forest Service	Canada	New Brunswick	Yes	2	HQ107033	4	653	HQ025442	1	298							EE-18815-85 P1	Arthropoda	Insecta	Hymenoptera	Ichneumonidae	Ichneumoninae	Dirophanes	Dirophanes hariolus	Eldon S. Eveleigh	eeveleig@nrcan.gc.ca	F	S	A	Choristoneura fumiferana				E.Eveleigh, P. McCarthy, S. Pollock	10-Jul-1985		Canada	New Brunswick	Sunbury	Acadia Research Forest	Site composition: 98% balsam fir (Abies balsamea (L.) Mill.), 1% red spruce (Picea rubens Sarg.), 1% red maple (Acer rubrum L.)	45.999	-66.263	58
Dirophanes hariolus	EE-18891-85 P1		ASSPP445-08	Atlantic Forestry Centre, Canadian Forest Service	Canada	New Brunswick	Yes	2	HQ107034	4	657	HQ025443	1	192							EE-18891-85 P1	Arthropoda	Insecta	Hymenoptera	Ichneumonidae	Ichneumoninae	Dirophanes	Dirophanes hariolus	Eldon S. Eveleigh	eeveleig@nrcan.gc.ca	M	S	A	Choristoneura fumiferana				E.Eveleigh, P. McCarthy, S. Pollock	11-Jul-1985		Canada	New Brunswick	Sunbury	Acadia Research Forest	Site composition: 98% balsam fir (Abies balsamea (L.) Mill.), 1% red spruce (Picea rubens Sarg.), 1% red maple (Acer rubrum L.)	45.999	-66.263	58
Dirophanes hariolus	EE-18915-85 P1		ASSPP446-08	Atlantic Forestry Centre, Canadian Forest Service	Canada	New Brunswick	Yes	2	HQ107035	4	657	HQ025444	1	309							EE-18915-85 P1	Arthropoda	Insecta	Hymenoptera	Ichneumonidae	Ichneumoninae	Dirophanes	Dirophanes hariolus	Eldon S. Eveleigh	eeveleig@nrcan.gc.ca	F	S	A	Choristoneura fumiferana				E.Eveleigh, P. McCarthy, S. Pollock	11-Jul-1985		Canada	New Brunswick	Sunbury	Acadia Research Forest	Site composition: 98% balsam fir (Abies balsamea (L.) Mill.), 1% red spruce (Picea rubens Sarg.), 1% red maple (Acer rubrum L.)	45.999	-66.263	58
Dirophanes hariolus	EE-18916-85 P1		ASSPP447-08	Atlantic Forestry Centre, Canadian Forest Service	Canada	New Brunswick	Yes	2	HQ107036	4	655	HQ025445	1	265							EE-18916-85 P1	Arthropoda	Insecta	Hymenoptera	Ichneumonidae	Ichneumoninae	Dirophanes	Dirophanes hariolus	Eldon S. Eveleigh	eeveleig@nrcan.gc.ca	M	S	A	Choristoneura fumiferana				E.Eveleigh, P. McCarthy, S. Pollock	11-Jul-1985		Canada	New Brunswick	Sunbury	Acadia Research Forest	Site composition: 98% balsam fir (Abies balsamea (L.) Mill.), 1% red spruce (Picea rubens Sarg.), 1% red maple (Acer rubrum L.)	45.999	-66.263	58
Dirophanes hariolus	EE-19016-85 P1		ASSPP448-08	Atlantic Forestry Centre, Canadian Forest Service	Canada	New Brunswick	Yes	2	HQ107037	4	657	HQ025446	1	395							EE-19016-85 P1	Arthropoda	Insecta	Hymenoptera	Ichneumonidae	Ichneumoninae	Dirophanes	Dirophanes hariolus	Eldon S. Eveleigh	eeveleig@nrcan.gc.ca	F	S	A	Choristoneura fumiferana				E.Eveleigh, P. McCarthy, S. Pollock	12-Jul-1985		Canada	New Brunswick	Sunbury	Acadia Research Forest	Site composition: 98% balsam fir (Abies balsamea (L.) Mill.), 1% red spruce (Picea rubens Sarg.), 1% red maple (Acer rubrum L.)	45.999	-66.263	58
Dirophanes hariolus	EE-9937-86 P2		ASSPP449-08	Atlantic Forestry Centre, Canadian Forest Service	Canada	New Brunswick	Yes	2	HQ107038	4	657	HQ025447	1	462							EE-9937-86 P2	Arthropoda	Insecta	Hymenoptera	Ichneumonidae	Ichneumoninae	Dirophanes	Dirophanes hariolus	Eldon S. Eveleigh	eeveleig@nrcan.gc.ca	M	S	A	Choristoneura fumiferana				E.Eveleigh, P. McCarthy, S. Pollock	24-Jul-1986		Canada	New Brunswick				46	-66.4	112
Dirophanes hariolus	EE-11122-86 P2		ASSPP450-08	Atlantic Forestry Centre, Canadian Forest Service	Canada	New Brunswick	Yes	2	HQ107039	4	657	HQ025448	1	196							EE-11122-86 P2	Arthropoda	Insecta	Hymenoptera	Ichneumonidae	Ichneumoninae	Dirophanes	Dirophanes hariolus	Eldon S. Eveleigh	eeveleig@nrcan.gc.ca	M	S	A	Choristoneura fumiferana				E.Eveleigh, P. McCarthy, S. Pollock	02-Jul-1986		Canada	New Brunswick				46	-66.4	112
Dirophanes hariolus	EE-11333-86 P2		ASSPP451-08	Atlantic Forestry Centre, Canadian Forest Service	Canada	New Brunswick	Yes	2	HQ107040	4	653	HQ025449	1	320							EE-11333-86 P2	Arthropoda	Insecta	Hymenoptera	Ichneumonidae	Ichneumoninae	Dirophanes	Dirophanes hariolus	Eldon S. Eveleigh	eeveleig@nrcan.gc.ca	F	S	A	Choristoneura fumiferana				E.Eveleigh, P. McCarthy, S. Pollock	04-Jul-1986		Canada	New Brunswick				46	-66.4	112
Dirophanes hariolus	EE-11513-86 P2		ASSPP452-08	Atlantic Forestry Centre, Canadian Forest Service	Canada	New Brunswick	Yes	2	HQ107041	4	655	HQ025450	1	462							EE-11513-86 P2	Arthropoda	Insecta	Hymenoptera	Ichneumonidae	Ichneumoninae	Dirophanes	Dirophanes hariolus	Eldon S. Eveleigh	eeveleig@nrcan.gc.ca	M	S	A	Choristoneura fumiferana				E.Eveleigh, P. McCarthy, S. Pollock	07-Jul-1986		Canada	New Brunswick				46	-66.4	112
Dirophanes hariolus	EE-12602-86 P2		ASSPP453-08	Atlantic Forestry Centre, Canadian Forest Service	Canada	New Brunswick	Yes	2	HQ107042	4	657	HQ025451	1	428							EE-12602-86 P2	Arthropoda	Insecta	Hymenoptera	Ichneumonidae	Ichneumoninae	Dirophanes	Dirophanes hariolus	Eldon S. Eveleigh	eeveleig@nrcan.gc.ca	F	S	A	Choristoneura fumiferana				E.Eveleigh, P. McCarthy, S. Pollock	14-Jul-1986		Canada	New Brunswick				46	-66.4	112
Dirophanes hariolus	EE-12834-86 P2		ASSPP454-08	Atlantic Forestry Centre, Canadian Forest Service	Canada	New Brunswick	Yes	2	HQ107043	4	657		1								EE-12834-86 P2	Arthropoda	Insecta	Hymenoptera	Ichneumonidae	Ichneumoninae	Dirophanes	Dirophanes hariolus	Eldon S. Eveleigh	eeveleig@nrcan.gc.ca	F	S	A	Choristoneura fumiferana				E.Eveleigh, P. McCarthy, S. Pollock	15-Jul-1986		Canada	New Brunswick				46	-66.4	112
Dirophanes hariolus	EE-13080-86 P2		ASSPP455-08	Atlantic Forestry Centre, Canadian Forest Service	Canada	New Brunswick	Yes	2	HQ107044	4	657		1								EE-13080-86 P2	Arthropoda	Insecta	Hymenoptera	Ichneumonidae	Ichneumoninae	Dirophanes	Dirophanes hariolus	Eldon S. Eveleigh	eeveleig@nrcan.gc.ca	M	S	A	Choristoneura fumiferana				E.Eveleigh, P. McCarthy, S. Pollock	16-Jul-1986		Canada	New Brunswick				46	-66.4	112
Dirophanes hariolus	EE-13302-86 P2		ASSPP456-08	Atlantic Forestry Centre, Canadian Forest Service	Canada	New Brunswick	Yes	2	HQ107045	4	655	HQ025452	1	98							EE-13302-86 P2	Arthropoda	Insecta	Hymenoptera	Ichneumonidae	Ichneumoninae	Dirophanes	Dirophanes hariolus	Eldon S. Eveleigh	eeveleig@nrcan.gc.ca	F	S	A	Choristoneura fumiferana				E.Eveleigh, P. McCarthy, S. Pollock	18-Jul-1986		Canada	New Brunswick				46	-66.4	112
Dirophanes hariolus	EE-13593-86 P2		ASSPP457-08	Atlantic Forestry Centre, Canadian Forest Service	Canada	New Brunswick	Yes	2	HQ107046	4	657		1								EE-13593-86 P2	Arthropoda	Insecta	Hymenoptera	Ichneumonidae	Ichneumoninae	Dirophanes	Dirophanes hariolus	Eldon S. Eveleigh	eeveleig@nrcan.gc.ca	F	S	A	Choristoneura fumiferana				E.Eveleigh, P. McCarthy, S. Pollock	23-Jul-1986		Canada	New Brunswick				46	-66.4	112
Dirophanes hariolus	EE-13597-86 P2		ASSPP458-08	Atlantic Forestry Centre, Canadian Forest Service	Canada	New Brunswick	Yes	2	HQ107047	4	657		1								EE-13597-86 P2	Arthropoda	Insecta	Hymenoptera	Ichneumonidae	Ichneumoninae	Dirophanes	Dirophanes hariolus	Eldon S. Eveleigh	eeveleig@nrcan.gc.ca	F	S	A	Choristoneura fumiferana				E.Eveleigh, P. McCarthy, S. Pollock	23-Jul-1986		Canada	New Brunswick				46	-66.4	112
Dirophanes hariolus	EE-6107-88 P3		ASSPP459-08	Atlantic Forestry Centre, Canadian Forest Service	Canada	New Brunswick	Yes	2	HQ107048	4	657	HQ025453	1	99							EE-6107-88 P3	Arthropoda	Insecta	Hymenoptera	Ichneumonidae	Ichneumoninae	Dirophanes	Dirophanes hariolus	Eldon S. Eveleigh	eeveleig@nrcan.gc.ca	M	S	A	Choristoneura fumiferana				E.Eveleigh, P. McCarthy, S. Pollock	04-Jul-1988		Canada	New Brunswick	Restigouche	St-Quentin	Site composition: 50% balsam fir (Abies balsamea (L.) Mill.), 36% red spruce (Picea rubens Sarg.), 14% white birch (Betula papyrifera Marsh.)	47.483	-67.25	360
Dirophanes hariolus	EE-6268-88 P3		ASSPP460-08	Atlantic Forestry Centre, Canadian Forest Service	Canada	New Brunswick	Yes	2	HQ107049	4	657	HQ025454	1	304							EE-6268-88 P3	Arthropoda	Insecta	Hymenoptera	Ichneumonidae	Ichneumoninae	Dirophanes	Dirophanes hariolus	Eldon S. Eveleigh	eeveleig@nrcan.gc.ca	M	S	A	Choristoneura fumiferana				E.Eveleigh, P. McCarthy, S. Pollock	07-Jul-1988		Canada	New Brunswick	Restigouche	St-Quentin	Site composition: 50% balsam fir (Abies balsamea (L.) Mill.), 36% red spruce (Picea rubens Sarg.), 14% white birch (Betula papyrifera Marsh.)	47.483	-67.25	360
Dirophanes hariolus	EE-6381-88 P3		ASSPP461-08	Atlantic Forestry Centre, Canadian Forest Service	Canada	New Brunswick	Yes	2	HQ107050	4	657	HQ025455	1	243							EE-6381-88 P3	Arthropoda	Insecta	Hymenoptera	Ichneumonidae	Ichneumoninae	Dirophanes	Dirophanes hariolus	Eldon S. Eveleigh	eeveleig@nrcan.gc.ca	F	S	A	Choristoneura fumiferana				E.Eveleigh, P. McCarthy, S. Pollock	07-Jul-1988		Canada	New Brunswick	Restigouche	St-Quentin	Site composition: 50% balsam fir (Abies balsamea (L.) Mill.), 36% red spruce (Picea rubens Sarg.), 14% white birch (Betula papyrifera Marsh.)	47.483	-67.25	360
Dirophanes hariolus	EE-6444-88 P3		ASSPP462-08	Atlantic Forestry Centre, Canadian Forest Service	Canada	New Brunswick	Yes	2	HQ107051	4	657	HQ025456	1	101							EE-6444-88 P3	Arthropoda	Insecta	Hymenoptera	Ichneumonidae	Ichneumoninae	Dirophanes	Dirophanes hariolus	Eldon S. Eveleigh	eeveleig@nrcan.gc.ca	F	S	A	Choristoneura fumiferana				E.Eveleigh, P. McCarthy, S. Pollock	11-Jul-1988		Canada	New Brunswick	Restigouche	St-Quentin	Site composition: 50% balsam fir (Abies balsamea (L.) Mill.), 36% red spruce (Picea rubens Sarg.), 14% white birch (Betula papyrifera Marsh.)	47.483	-67.25	360
Dirophanes hariolus	EE-6449-88 P3		ASSPP463-08	Atlantic Forestry Centre, Canadian Forest Service	Canada	New Brunswick	Yes	2	HQ107052	4	657	HQ025457	1	153							EE-6449-88 P3	Arthropoda	Insecta	Hymenoptera	Ichneumonidae	Ichneumoninae	Dirophanes	Dirophanes hariolus	Eldon S. Eveleigh	eeveleig@nrcan.gc.ca	F	S	A	Choristoneura fumiferana				E.Eveleigh, P. McCarthy, S. Pollock	11-Jul-1988		Canada	New Brunswick	Restigouche	St-Quentin	Site composition: 50% balsam fir (Abies balsamea (L.) Mill.), 36% red spruce (Picea rubens Sarg.), 14% white birch (Betula papyrifera Marsh.)	47.483	-67.25	360
Dirophanes hariolus	EE-6466-88 P3		ASSPP464-08	Atlantic Forestry Centre, Canadian Forest Service	Canada	New Brunswick	Yes	2	HQ107053	4	654		1								EE-6466-88 P3	Arthropoda	Insecta	Hymenoptera	Ichneumonidae	Ichneumoninae	Dirophanes	Dirophanes hariolus	Eldon S. Eveleigh	eeveleig@nrcan.gc.ca	F	S	A	Choristoneura fumiferana				E.Eveleigh, P. McCarthy, S. Pollock	11-Jul-1988		Canada	New Brunswick	Restigouche	St-Quentin	Site composition: 50% balsam fir (Abies balsamea (L.) Mill.), 36% red spruce (Picea rubens Sarg.), 14% white birch (Betula papyrifera Marsh.)	47.483	-67.25	360
Dirophanes hariolus	EE-6635-88 P3		ASSPP465-08	Atlantic Forestry Centre, Canadian Forest Service	Canada	New Brunswick	Yes	2	HQ107054	4	657	HQ025458	1	205							EE-6635-88 P3	Arthropoda	Insecta	Hymenoptera	Ichneumonidae	Ichneumoninae	Dirophanes	Dirophanes hariolus	Eldon S. Eveleigh	eeveleig@nrcan.gc.ca	M	S	A	Choristoneura fumiferana				E.Eveleigh, P. McCarthy, S. Pollock	14-Jul-1988		Canada	New Brunswick	Restigouche	St-Quentin	Site composition: 50% balsam fir (Abies balsamea (L.) Mill.), 36% red spruce (Picea rubens Sarg.), 14% white birch (Betula papyrifera Marsh.)	47.483	-67.25	360
Dirophanes hariolus	EE-6650-88 P3		ASSPP466-08	Atlantic Forestry Centre, Canadian Forest Service	Canada	New Brunswick	Yes	2	HQ107055	4	657		1								EE-6650-88 P3	Arthropoda	Insecta	Hymenoptera	Ichneumonidae	Ichneumoninae	Dirophanes	Dirophanes hariolus	Eldon S. Eveleigh	eeveleig@nrcan.gc.ca	F	S	A	Choristoneura fumiferana				E.Eveleigh, P. McCarthy, S. Pollock	14-Jul-1988		Canada	New Brunswick	Restigouche	St-Quentin	Site composition: 50% balsam fir (Abies balsamea (L.) Mill.), 36% red spruce (Picea rubens Sarg.), 14% white birch (Betula papyrifera Marsh.)	47.483	-67.25	360
Dirophanes hariolus	EE-6741-88 P3		ASSPP467-08	Atlantic Forestry Centre, Canadian Forest Service	Canada	New Brunswick	Yes	2	HQ107056	4	657		1								EE-6741-88 P3	Arthropoda	Insecta	Hymenoptera	Ichneumonidae	Ichneumoninae	Dirophanes	Dirophanes hariolus	Eldon S. Eveleigh	eeveleig@nrcan.gc.ca	F	S	A	Choristoneura fumiferana				E.Eveleigh, P. McCarthy, S. Pollock	18-Jul-1988		Canada	New Brunswick	Restigouche	St-Quentin	Site composition: 50% balsam fir (Abies balsamea (L.) Mill.), 36% red spruce (Picea rubens Sarg.), 14% white birch (Betula papyrifera Marsh.)	47.483	-67.25	360
Dirophanes hariolus	EE-6910-88 P3		ASSPP468-08	Atlantic Forestry Centre, Canadian Forest Service	Canada	New Brunswick	Yes	2	HQ107057	4	657		1								EE-6910-88 P3	Arthropoda	Insecta	Hymenoptera	Ichneumonidae	Ichneumoninae	Dirophanes	Dirophanes hariolus	Eldon S. Eveleigh	eeveleig@nrcan.gc.ca	F	S	A	Choristoneura fumiferana				E.Eveleigh, P. McCarthy, S. Pollock	25-Jul-1988		Canada	New Brunswick	Restigouche	St-Quentin	Site composition: 50% balsam fir (Abies balsamea (L.) Mill.), 36% red spruce (Picea rubens Sarg.), 14% white birch (Betula papyrifera Marsh.)	47.483	-67.25	360
Dirophanes hariolus	EE-13274-88 P2		ASSPP469-08	Atlantic Forestry Centre, Canadian Forest Service	Canada	New Brunswick	Yes	2	HQ107058	4	629	HQ025459	1	244							EE-13274-88 P2	Arthropoda	Insecta	Hymenoptera	Ichneumonidae	Ichneumoninae	Dirophanes	Dirophanes hariolus	Eldon S. Eveleigh	eeveleig@nrcan.gc.ca	F	S	A	Coleotechnites piceaella				E.Eveleigh, P. McCarthy, S. Pollock	17-Jul-1988		Canada	New Brunswick				46	-66.4	112
Dirophanes hariolus	EE-13275-88 P2		ASSPP470-08	Atlantic Forestry Centre, Canadian Forest Service	Canada	New Brunswick	Yes	2	HQ107059	4	657	HQ025460	1	396							EE-13275-88 P2	Arthropoda	Insecta	Hymenoptera	Ichneumonidae	Ichneumoninae	Dirophanes	Dirophanes hariolus	Eldon S. Eveleigh	eeveleig@nrcan.gc.ca	F	S	A	Coleotechnites piceaella				E.Eveleigh, P. McCarthy, S. Pollock	17-Jul-1988		Canada	New Brunswick				46	-66.4	112
Dirophanes hariolus	EE-13278-88 P2		ASSPP471-08	Atlantic Forestry Centre, Canadian Forest Service	Canada	New Brunswick	Yes	2	HQ107060	4	629	HQ025461	1	243							EE-13278-88 P2	Arthropoda	Insecta	Hymenoptera	Ichneumonidae	Ichneumoninae	Dirophanes	Dirophanes hariolus	Eldon S. Eveleigh	eeveleig@nrcan.gc.ca	M	S	A	Coleotechnites piceaella				E.Eveleigh, P. McCarthy, S. Pollock	17-Jul-1988		Canada	New Brunswick				46	-66.4	112
Dirophanes hariolus	EE-6055-91 P3		ASSPP472-08	Atlantic Forestry Centre, Canadian Forest Service	Canada	New Brunswick	Yes	2	HQ107061	4	657		1								EE-6055-91 P3	Arthropoda	Insecta	Hymenoptera	Ichneumonidae	Ichneumoninae	Dirophanes	Dirophanes hariolus	Eldon S. Eveleigh	eeveleig@nrcan.gc.ca	F	S	A	Coleotechnites piceaella				E.Eveleigh, P. McCarthy, S. Pollock	11-Jul-1991		Canada	New Brunswick	Restigouche	St-Quentin	Site composition: 50% balsam fir (Abies balsamea (L.) Mill.), 36% red spruce (Picea rubens Sarg.), 14% white birch (Betula papyrifera Marsh.)	47.483	-67.25	360
Dirophanes hariolus	EE-4613-89 P2		ASSPP473-08	Atlantic Forestry Centre, Canadian Forest Service	Canada	New Brunswick	Yes	2	HQ107062	4	657	HQ025462	1	267							EE-4613-89 P2	Arthropoda	Insecta	Hymenoptera	Ichneumonidae	Ichneumoninae	Dirophanes	Dirophanes hariolus	Eldon S. Eveleigh	eeveleig@nrcan.gc.ca	F	S	A	Acleris variana				E.Eveleigh, P. McCarthy, S. Pollock	13-Jul-1989		Canada	New Brunswick				46	-66.4	112
Dirophanes hariolus	EE-6142-91 P3		ASSPP474-08	Atlantic Forestry Centre, Canadian Forest Service	Canada	New Brunswick	Yes	2	HQ107063	4	654	HQ025463	1	242							EE-6142-91 P3	Arthropoda	Insecta	Hymenoptera	Ichneumonidae	Ichneumoninae	Dirophanes	Dirophanes hariolus	Eldon S. Eveleigh	eeveleig@nrcan.gc.ca	F	S	A	Acleris variana				E.Eveleigh, P. McCarthy, S. Pollock	15-Jul-1991		Canada	New Brunswick	Restigouche	St-Quentin	Site composition: 50% balsam fir (Abies balsamea (L.) Mill.), 36% red spruce (Picea rubens Sarg.), 14% white birch (Betula papyrifera Marsh.)	47.483	-67.25	360
Dirophanes hariolus	EE-3889-92 P3		ASSPP475-08	Atlantic Forestry Centre, Canadian Forest Service	Canada	New Brunswick	Yes	2	HQ107064	4	653	HQ025464	1	243							EE-3889-92 P3	Arthropoda	Insecta	Hymenoptera	Ichneumonidae	Ichneumoninae	Dirophanes	Dirophanes hariolus	Eldon S. Eveleigh	eeveleig@nrcan.gc.ca	F	S	A	Acleris variana				E.Eveleigh, P. McCarthy, S. Pollock	23-Jul-1992		Canada	New Brunswick	Restigouche	St-Quentin	Site composition: 50% balsam fir (Abies balsamea (L.) Mill.), 36% red spruce (Picea rubens Sarg.), 14% white birch (Betula papyrifera Marsh.)	47.483	-67.25	360
Apechthis ontario	EE-15958-85 P1		ASSPP476-08	Atlantic Forestry Centre, Canadian Forest Service	Canada	New Brunswick	Yes	2	HQ106625	4	657		1								EE-15958-85 P1	Arthropoda	Insecta	Hymenoptera	Ichneumonidae	Pimplinae	Apechthis	Apechthis ontario	Eldon S. Eveleigh	eeveleig@nrcan.gc.ca	M	S	A	Choristoneura fumiferana				E.Eveleigh, P. McCarthy, S. Pollock	20-Jun-1985		Canada	New Brunswick	Sunbury	Acadia Research Forest	Site composition: 98% balsam fir (Abies balsamea (L.) Mill.), 1% red spruce (Picea rubens Sarg.), 1% red maple (Acer rubrum L.)	45.999	-66.263	58
Apechthis ontario	EE-16238-85 P1		ASSPP477-08	Atlantic Forestry Centre, Canadian Forest Service	Canada	New Brunswick	Yes	2	HQ106626	4	657		1								EE-16238-85 P1	Arthropoda	Insecta	Hymenoptera	Ichneumonidae	Pimplinae	Apechthis	Apechthis ontario	Eldon S. Eveleigh	eeveleig@nrcan.gc.ca	M	S	A	Choristoneura fumiferana				E.Eveleigh, P. McCarthy, S. Pollock	24-Jun-1985		Canada	New Brunswick	Sunbury	Acadia Research Forest	Site composition: 98% balsam fir (Abies balsamea (L.) Mill.), 1% red spruce (Picea rubens Sarg.), 1% red maple (Acer rubrum L.)	45.999	-66.263	58
Apechthis ontario	EE-16313-85 P1		ASSPP478-08	Atlantic Forestry Centre, Canadian Forest Service	Canada	New Brunswick	Yes	2	HQ106627	4	639		1								EE-16313-85 P1	Arthropoda	Insecta	Hymenoptera	Ichneumonidae	Pimplinae	Apechthis	Apechthis ontario	Eldon S. Eveleigh	eeveleig@nrcan.gc.ca	M	S	A	Choristoneura fumiferana				E.Eveleigh, P. McCarthy, S. Pollock	24-Jun-1985		Canada	New Brunswick	Sunbury	Acadia Research Forest	Site composition: 98% balsam fir (Abies balsamea (L.) Mill.), 1% red spruce (Picea rubens Sarg.), 1% red maple (Acer rubrum L.)	45.999	-66.263	58
Apechthis ontario	EE-16960-85 P1		ASSPP479-08	Atlantic Forestry Centre, Canadian Forest Service	Canada	New Brunswick	Yes	2	HQ106628	4	657		1								EE-16960-85 P1	Arthropoda	Insecta	Hymenoptera	Ichneumonidae	Pimplinae	Apechthis	Apechthis ontario	Eldon S. Eveleigh	eeveleig@nrcan.gc.ca	F	S	A	Choristoneura fumiferana				E.Eveleigh, P. McCarthy, S. Pollock	01-Jul-1985		Canada	New Brunswick	Sunbury	Acadia Research Forest	Site composition: 98% balsam fir (Abies balsamea (L.) Mill.), 1% red spruce (Picea rubens Sarg.), 1% red maple (Acer rubrum L.)	45.999	-66.263	58
Apechthis ontario	EE-17340-85 P1		ASSPP480-08	Atlantic Forestry Centre, Canadian Forest Service	Canada	New Brunswick	Yes	2	HQ106629	4	651		1								EE-17340-85 P1	Arthropoda	Insecta	Hymenoptera	Ichneumonidae	Pimplinae	Apechthis	Apechthis ontario	Eldon S. Eveleigh	eeveleig@nrcan.gc.ca	M	S	A	Choristoneura fumiferana				E.Eveleigh, P. McCarthy, S. Pollock	03-Jul-1985		Canada	New Brunswick	Sunbury	Acadia Research Forest	Site composition: 98% balsam fir (Abies balsamea (L.) Mill.), 1% red spruce (Picea rubens Sarg.), 1% red maple (Acer rubrum L.)	45.999	-66.263	58
Apechthis ontario	EE-17378-85 P1		ASSPP481-08	Atlantic Forestry Centre, Canadian Forest Service	Canada	New Brunswick	Yes	2	HQ106630	4	657		1								EE-17378-85 P1	Arthropoda	Insecta	Hymenoptera	Ichneumonidae	Pimplinae	Apechthis	Apechthis ontario	Eldon S. Eveleigh	eeveleig@nrcan.gc.ca	M	S	A	Choristoneura fumiferana				E.Eveleigh, P. McCarthy, S. Pollock	03-Jul-1985		Canada	New Brunswick	Sunbury	Acadia Research Forest	Site composition: 98% balsam fir (Abies balsamea (L.) Mill.), 1% red spruce (Picea rubens Sarg.), 1% red maple (Acer rubrum L.)	45.999	-66.263	58
Apechthis ontario	EE-17419-85 P1		ASSPP482-08	Atlantic Forestry Centre, Canadian Forest Service	Canada	New Brunswick	Yes	2	HQ106631	4	636		1								EE-17419-85 P1	Arthropoda	Insecta	Hymenoptera	Ichneumonidae	Pimplinae	Apechthis	Apechthis ontario	Eldon S. Eveleigh	eeveleig@nrcan.gc.ca	F	S	A	Choristoneura fumiferana				E.Eveleigh, P. McCarthy, S. Pollock	03-Jul-1985		Canada	New Brunswick	Sunbury	Acadia Research Forest	Site composition: 98% balsam fir (Abies balsamea (L.) Mill.), 1% red spruce (Picea rubens Sarg.), 1% red maple (Acer rubrum L.)	45.999	-66.263	58
Apechthis ontario	EE-17552-85 P1		ASSPP483-08	Atlantic Forestry Centre, Canadian Forest Service	Canada	New Brunswick	Yes	2	HQ106632	4	657		1								EE-17552-85 P1	Arthropoda	Insecta	Hymenoptera	Ichneumonidae	Pimplinae	Apechthis	Apechthis ontario	Eldon S. Eveleigh	eeveleig@nrcan.gc.ca	F	S	A	Choristoneura fumiferana				E.Eveleigh, P. McCarthy, S. Pollock	04-Jul-1985		Canada	New Brunswick	Sunbury	Acadia Research Forest	Site composition: 98% balsam fir (Abies balsamea (L.) Mill.), 1% red spruce (Picea rubens Sarg.), 1% red maple (Acer rubrum L.)	45.999	-66.263	58
Apechthis ontario	EE-19948-85 P1		ASSPP484-08	Atlantic Forestry Centre, Canadian Forest Service	Canada	New Brunswick	Yes	2	HQ106633	4	657		1								EE-19948-85 P1	Arthropoda	Insecta	Hymenoptera	Ichneumonidae	Pimplinae	Apechthis	Apechthis ontario	Eldon S. Eveleigh	eeveleig@nrcan.gc.ca	M	S	A	Choristoneura fumiferana				E.Eveleigh, P. McCarthy, S. Pollock	04-Jul-1985		Canada	New Brunswick	Sunbury	Acadia Research Forest	Site composition: 98% balsam fir (Abies balsamea (L.) Mill.), 1% red spruce (Picea rubens Sarg.), 1% red maple (Acer rubrum L.)	45.999	-66.263	58
Apechthis ontario	EE-18043-85 P1		ASSPP485-08	Atlantic Forestry Centre, Canadian Forest Service	Canada	New Brunswick	Yes	2	HQ106634	4	637		1								EE-18043-85 P1	Arthropoda	Insecta	Hymenoptera	Ichneumonidae	Pimplinae	Apechthis	Apechthis ontario	Eldon S. Eveleigh	eeveleig@nrcan.gc.ca	M	S	A	Choristoneura fumiferana				E.Eveleigh, P. McCarthy, S. Pollock	04-Jul-1985		Canada	New Brunswick	Sunbury	Acadia Research Forest	Site composition: 98% balsam fir (Abies balsamea (L.) Mill.), 1% red spruce (Picea rubens Sarg.), 1% red maple (Acer rubrum L.)	45.999	-66.263	58
Apechthis ontario	EE-9940-86 P2		ASSPP486-08	Atlantic Forestry Centre, Canadian Forest Service	Canada	New Brunswick	Yes	2	HQ106635	4	657		1								EE-9940-86 P2	Arthropoda	Insecta	Hymenoptera	Ichneumonidae	Pimplinae	Apechthis	Apechthis ontario	Eldon S. Eveleigh	eeveleig@nrcan.gc.ca	M	S	A	Choristoneura fumiferana				E.Eveleigh, P. McCarthy, S. Pollock	24-Jun-1986		Canada	New Brunswick				46	-66.4	112
Apechthis ontario	EE-9995-86 P2		ASSPP487-08	Atlantic Forestry Centre, Canadian Forest Service	Canada	New Brunswick	Yes	2	HQ106636	4	657		1								EE-9995-86 P2	Arthropoda	Insecta	Hymenoptera	Ichneumonidae	Pimplinae	Apechthis	Apechthis ontario	Eldon S. Eveleigh	eeveleig@nrcan.gc.ca	M	S	A	Choristoneura fumiferana				E.Eveleigh, P. McCarthy, S. Pollock	24-Jun-1986		Canada	New Brunswick				46	-66.4	112
Apechthis ontario	EE-10755-86 P2		ASSPP488-08	Atlantic Forestry Centre, Canadian Forest Service	Canada	New Brunswick	Yes	2	HQ106637	4	657		1								EE-10755-86 P2	Arthropoda	Insecta	Hymenoptera	Ichneumonidae	Pimplinae	Apechthis	Apechthis ontario	Eldon S. Eveleigh	eeveleig@nrcan.gc.ca	M	S	A	Choristoneura fumiferana				E.Eveleigh, P. McCarthy, S. Pollock	30-Jun-1986		Canada	New Brunswick				46	-66.4	112
Apechthis ontario	EE-10842-86 P2		ASSPP489-08	Atlantic Forestry Centre, Canadian Forest Service	Canada	New Brunswick	Yes	2	HQ106638	4	639		1								EE-10842-86 P2	Arthropoda	Insecta	Hymenoptera	Ichneumonidae	Pimplinae	Apechthis	Apechthis ontario	Eldon S. Eveleigh	eeveleig@nrcan.gc.ca	M	S	A	Choristoneura fumiferana				E.Eveleigh, P. McCarthy, S. Pollock	01-Jul-1986		Canada	New Brunswick				46	-66.4	112
Apechthis ontario	EE-11521-86 P2		ASSPP490-08	Atlantic Forestry Centre, Canadian Forest Service	Canada	New Brunswick	Yes	2	HQ106639	4	657										EE-11521-86 P2	Arthropoda	Insecta	Hymenoptera	Ichneumonidae	Pimplinae	Apechthis	Apechthis ontario	Eldon S. Eveleigh	eeveleig@nrcan.gc.ca	F	S	A	Choristoneura fumiferana				E.Eveleigh, P. McCarthy, S. Pollock	08-Jul-1986		Canada	New Brunswick				46	-66.4	112
Apechthis ontario	EE-12333-86 P2		ASSPP491-08	Atlantic Forestry Centre, Canadian Forest Service	Canada	New Brunswick	Yes	2	HQ106640	4	639										EE-12333-86 P2	Arthropoda	Insecta	Hymenoptera	Ichneumonidae	Pimplinae	Apechthis	Apechthis ontario	Eldon S. Eveleigh	eeveleig@nrcan.gc.ca	F	S	A	Choristoneura fumiferana				E.Eveleigh, P. McCarthy, S. Pollock	10-Jul-1986		Canada	New Brunswick				46	-66.4	112
Apechthis ontario	EE-12646-86 P2		ASSPP492-08	Atlantic Forestry Centre, Canadian Forest Service	Canada	New Brunswick	Yes	2	HQ106641	4	657										EE-12646-86 P2	Arthropoda	Insecta	Hymenoptera	Ichneumonidae	Pimplinae	Apechthis	Apechthis ontario	Eldon S. Eveleigh	eeveleig@nrcan.gc.ca	F	S	A	Choristoneura fumiferana				E.Eveleigh, P. McCarthy, S. Pollock	14-Jul-1986		Canada	New Brunswick				46	-66.4	112
Apechthis ontario	EE-13189-86 P2		ASSPP493-08	Atlantic Forestry Centre, Canadian Forest Service	Canada	New Brunswick	Yes	2	HQ106642	4	657										EE-13189-86 P2	Arthropoda	Insecta	Hymenoptera	Ichneumonidae	Pimplinae	Apechthis	Apechthis ontario	Eldon S. Eveleigh	eeveleig@nrcan.gc.ca	F	S	A	Choristoneura fumiferana				E.Eveleigh, P. McCarthy, S. Pollock	17-Jul-1986		Canada	New Brunswick				46	-66.4	112
Apechthis ontario	EE-13250-86 P2		ASSPP494-08	Atlantic Forestry Centre, Canadian Forest Service	Canada	New Brunswick	Yes	2	HQ106643	4	657										EE-13250-86 P2	Arthropoda	Insecta	Hymenoptera	Ichneumonidae	Pimplinae	Apechthis	Apechthis ontario	Eldon S. Eveleigh	eeveleig@nrcan.gc.ca	F	S	A	Choristoneura fumiferana				E.Eveleigh, P. McCarthy, S. Pollock	18-Jul-1986		Canada	New Brunswick				46	-66.4	112
Apechthis ontario	EE-13296-86 P2		ASSPP495-08	Atlantic Forestry Centre, Canadian Forest Service	Canada	New Brunswick	Yes	2	HQ106644	4	657										EE-13296-86 P2	Arthropoda	Insecta	Hymenoptera	Ichneumonidae	Pimplinae	Apechthis	Apechthis ontario	Eldon S. Eveleigh	eeveleig@nrcan.gc.ca	M	S	A	Choristoneura fumiferana				E.Eveleigh, P. McCarthy, S. Pollock	18-Jul-1986		Canada	New Brunswick				46	-66.4	112
Apechthis ontario	EE-5653-88 P3		ASSPP496-08	Atlantic Forestry Centre, Canadian Forest Service	Canada	New Brunswick	Yes	2	HQ106645	4	657										EE-5653-88 P3	Arthropoda	Insecta	Hymenoptera	Ichneumonidae	Pimplinae	Apechthis	Apechthis ontario	Eldon S. Eveleigh	eeveleig@nrcan.gc.ca	M	S	A	Choristoneura fumiferana				E.Eveleigh, P. McCarthy, S. Pollock	23-Jun-1988		Canada	New Brunswick	Restigouche	St-Quentin	Site composition: 50% balsam fir (Abies balsamea (L.) Mill.), 36% red spruce (Picea rubens Sarg.), 14% white birch (Betula papyrifera Marsh.)	47.483	-67.25	360
Apechthis ontario	EE-5803-88 P3		ASSPP497-08	Atlantic Forestry Centre, Canadian Forest Service	Canada	New Brunswick	Yes	2	HQ106646	4	657										EE-5803-88 P3	Arthropoda	Insecta	Hymenoptera	Ichneumonidae	Pimplinae	Apechthis	Apechthis ontario	Eldon S. Eveleigh	eeveleig@nrcan.gc.ca	F	S	A	Choristoneura fumiferana				E.Eveleigh, P. McCarthy, S. Pollock	22-Jun-1988		Canada	New Brunswick	Restigouche	St-Quentin	Site composition: 50% balsam fir (Abies balsamea (L.) Mill.), 36% red spruce (Picea rubens Sarg.), 14% white birch (Betula papyrifera Marsh.)	47.483	-67.25	360
Apechthis ontario	EE-6104-88 P3		ASSPP498-08	Atlantic Forestry Centre, Canadian Forest Service	Canada	New Brunswick	Yes	2	HQ106647	4	657		1								EE-6104-88 P3	Arthropoda	Insecta	Hymenoptera	Ichneumonidae	Pimplinae	Apechthis	Apechthis ontario	Eldon S. Eveleigh	eeveleig@nrcan.gc.ca	M	S	A	Choristoneura fumiferana				E.Eveleigh, P. McCarthy, S. Pollock	04-Jul-1988		Canada	New Brunswick	Restigouche	St-Quentin	Site composition: 50% balsam fir (Abies balsamea (L.) Mill.), 36% red spruce (Picea rubens Sarg.), 14% white birch (Betula papyrifera Marsh.)	47.483	-67.25	360
Apechthis ontario	EE-6358-88 P3		ASSPP499-08	Atlantic Forestry Centre, Canadian Forest Service	Canada	New Brunswick	Yes	2	HQ106648	4	657		1								EE-6358-88 P3	Arthropoda	Insecta	Hymenoptera	Ichneumonidae	Pimplinae	Apechthis	Apechthis ontario	Eldon S. Eveleigh	eeveleig@nrcan.gc.ca	M	S	A	Choristoneura fumiferana				E.Eveleigh, P. McCarthy, S. Pollock	07-Jul-1988		Canada	New Brunswick	Restigouche	St-Quentin	Site composition: 50% balsam fir (Abies balsamea (L.) Mill.), 36% red spruce (Picea rubens Sarg.), 14% white birch (Betula papyrifera Marsh.)	47.483	-67.25	360
Apechthis ontario	EE-6485-88 P3		ASSPP500-08	Atlantic Forestry Centre, Canadian Forest Service	Canada	New Brunswick	Yes	2	HQ106649	4	657		1								EE-6485-88 P3	Arthropoda	Insecta	Hymenoptera	Ichneumonidae	Pimplinae	Apechthis	Apechthis ontario	Eldon S. Eveleigh	eeveleig@nrcan.gc.ca	M	S	A	Choristoneura fumiferana				E.Eveleigh, P. McCarthy, S. Pollock	11-Jul-1988		Canada	New Brunswick	Restigouche	St-Quentin	Site composition: 50% balsam fir (Abies balsamea (L.) Mill.), 36% red spruce (Picea rubens Sarg.), 14% white birch (Betula papyrifera Marsh.)	47.483	-67.25	360
Apechthis ontario	EE-6526-88 P3		ASSPP501-08	Atlantic Forestry Centre, Canadian Forest Service	Canada	New Brunswick	Yes	2	HQ106650	4	657		1								EE-6526-88 P3	Arthropoda	Insecta	Hymenoptera	Ichneumonidae	Pimplinae	Apechthis	Apechthis ontario	Eldon S. Eveleigh	eeveleig@nrcan.gc.ca	F	S	A	Choristoneura fumiferana				E.Eveleigh, P. McCarthy, S. Pollock	11-Jul-1988		Canada	New Brunswick	Restigouche	St-Quentin	Site composition: 50% balsam fir (Abies balsamea (L.) Mill.), 36% red spruce (Picea rubens Sarg.), 14% white birch (Betula papyrifera Marsh.)	47.483	-67.25	360
Apechthis ontario	EE-6561-88 P3		ASSPP502-08	Atlantic Forestry Centre, Canadian Forest Service	Canada	New Brunswick	Yes	2	HQ106651	4	657		1								EE-6561-88 P3	Arthropoda	Insecta	Hymenoptera	Ichneumonidae	Pimplinae	Apechthis	Apechthis ontario	Eldon S. Eveleigh	eeveleig@nrcan.gc.ca	F	S	A	Choristoneura fumiferana				E.Eveleigh, P. McCarthy, S. Pollock	11-Jul-1988		Canada	New Brunswick	Restigouche	St-Quentin	Site composition: 50% balsam fir (Abies balsamea (L.) Mill.), 36% red spruce (Picea rubens Sarg.), 14% white birch (Betula papyrifera Marsh.)	47.483	-67.25	360
Apechthis ontario	EE-6590-88 P3		ASSPP503-08	Atlantic Forestry Centre, Canadian Forest Service	Canada	New Brunswick	Yes	2	HQ106652	4	657		1								EE-6590-88 P3	Arthropoda	Insecta	Hymenoptera	Ichneumonidae	Pimplinae	Apechthis	Apechthis ontario	Eldon S. Eveleigh	eeveleig@nrcan.gc.ca	F	S	A	Choristoneura fumiferana				E.Eveleigh, P. McCarthy, S. Pollock	14-Jul-1988		Canada	New Brunswick	Restigouche	St-Quentin	Site composition: 50% balsam fir (Abies balsamea (L.) Mill.), 36% red spruce (Picea rubens Sarg.), 14% white birch (Betula papyrifera Marsh.)	47.483	-67.25	360
Apechthis ontario	EE-6638-88 P3		ASSPP504-08	Atlantic Forestry Centre, Canadian Forest Service	Canada	New Brunswick	Yes	2	HQ106653	4	657		1								EE-6638-88 P3	Arthropoda	Insecta	Hymenoptera	Ichneumonidae	Pimplinae	Apechthis	Apechthis ontario	Eldon S. Eveleigh	eeveleig@nrcan.gc.ca	M	S	A	Choristoneura fumiferana				E.Eveleigh, P. McCarthy, S. Pollock	14-Jul-1988		Canada	New Brunswick	Restigouche	St-Quentin	Site composition: 50% balsam fir (Abies balsamea (L.) Mill.), 36% red spruce (Picea rubens Sarg.), 14% white birch (Betula papyrifera Marsh.)	47.483	-67.25	360
Apechthis ontario	EE-6918-88 P3		ASSPP505-08	Atlantic Forestry Centre, Canadian Forest Service	Canada	New Brunswick	Yes	2	HQ106654	4	657		1								EE-6918-88 P3	Arthropoda	Insecta	Hymenoptera	Ichneumonidae	Pimplinae	Apechthis	Apechthis ontario	Eldon S. Eveleigh	eeveleig@nrcan.gc.ca	F	S	A	Choristoneura fumiferana				E.Eveleigh, P. McCarthy, S. Pollock	25-Jul-1988		Canada	New Brunswick	Restigouche	St-Quentin	Site composition: 50% balsam fir (Abies balsamea (L.) Mill.), 36% red spruce (Picea rubens Sarg.), 14% white birch (Betula papyrifera Marsh.)	47.483	-67.25	360
Apechthis ontario	EE-6213-88 P2		ASSPP506-08	Atlantic Forestry Centre, Canadian Forest Service	Canada	New Brunswick	Yes	2	HQ106655	4	657		1								EE-6213-88 P2	Arthropoda	Insecta	Hymenoptera	Ichneumonidae	Pimplinae	Apechthis	Apechthis ontario	Eldon S. Eveleigh	eeveleig@nrcan.gc.ca	M	S	A	Acleris variana				E.Eveleigh, P. McCarthy, S. Pollock	07-Jul-1988		Canada	New Brunswick				46	-66.4	112
Apechthis ontario	EE-6681-88 P2		ASSPP507-08	Atlantic Forestry Centre, Canadian Forest Service	Canada	New Brunswick	Yes	2	HQ106656	4	657		1								EE-6681-88 P2	Arthropoda	Insecta	Hymenoptera	Ichneumonidae	Pimplinae	Apechthis	Apechthis ontario	Eldon S. Eveleigh	eeveleig@nrcan.gc.ca	M	S	A	Acleris variana				E.Eveleigh, P. McCarthy, S. Pollock	18-Jul-1988		Canada	New Brunswick				46	-66.4	112
Apechthis ontario	EE-6178-91 P3		ASSPP508-08	Atlantic Forestry Centre, Canadian Forest Service	Canada	New Brunswick	Yes	2	HQ106657	4	657		1								EE-6178-91 P3	Arthropoda	Insecta	Hymenoptera	Ichneumonidae	Pimplinae	Apechthis	Apechthis ontario	Eldon S. Eveleigh	eeveleig@nrcan.gc.ca	F	S	A	Acleris variana				E.Eveleigh, P. McCarthy, S. Pollock	15-Jul-1991		Canada	New Brunswick	Restigouche	St-Quentin	Site composition: 50% balsam fir (Abies balsamea (L.) Mill.), 36% red spruce (Picea rubens Sarg.), 14% white birch (Betula papyrifera Marsh.)	47.483	-67.25	360
Itoplectis conquisitor	EE-16602-85 P1		ASSPP509-08	Atlantic Forestry Centre, Canadian Forest Service	Canada	New Brunswick	Yes	2	HQ107382	4	657	HQ025562	1	472							EE-16602-85 P1	Arthropoda	Insecta	Hymenoptera	Ichneumonidae	Pimplinae	Itoplectis	Itoplectis conquisitor	Eldon S. Eveleigh	eeveleig@nrcan.gc.ca	M	S	A	Choristoneura fumiferana				E.Eveleigh, P. McCarthy, S. Pollock	26-Jun-1985		Canada	New Brunswick	Sunbury	Acadia Research Forest	Site composition: 98% balsam fir (Abies balsamea (L.) Mill.), 1% red spruce (Picea rubens Sarg.), 1% red maple (Acer rubrum L.)	45.999	-66.263	58
Itoplectis conquisitor	EE-16611-85 P1		ASSPP510-08	Atlantic Forestry Centre, Canadian Forest Service	Canada	New Brunswick	Yes	2	HQ107383	4	657	HQ025563	1	555							EE-16611-85 P1	Arthropoda	Insecta	Hymenoptera	Ichneumonidae	Pimplinae	Itoplectis	Itoplectis conquisitor	Eldon S. Eveleigh	eeveleig@nrcan.gc.ca	M	S	A	Choristoneura fumiferana				E.Eveleigh, P. McCarthy, S. Pollock	27-Jun-1985		Canada	New Brunswick	Sunbury	Acadia Research Forest	Site composition: 98% balsam fir (Abies balsamea (L.) Mill.), 1% red spruce (Picea rubens Sarg.), 1% red maple (Acer rubrum L.)	45.999	-66.263	58
Itoplectis conquisitor	EE-17201-85 P1		ASSPP511-08	Atlantic Forestry Centre, Canadian Forest Service	Canada	New Brunswick	Yes	2	HQ107384	4	635		1								EE-17201-85 P1	Arthropoda	Insecta	Hymenoptera	Ichneumonidae	Pimplinae	Itoplectis	Itoplectis conquisitor	Eldon S. Eveleigh	eeveleig@nrcan.gc.ca	F	S	A	Choristoneura fumiferana				E.Eveleigh, P. McCarthy, S. Pollock	02-Jul-1985		Canada	New Brunswick	Sunbury	Acadia Research Forest	Site composition: 98% balsam fir (Abies balsamea (L.) Mill.), 1% red spruce (Picea rubens Sarg.), 1% red maple (Acer rubrum L.)	45.999	-66.263	58
Itoplectis conquisitor	EE-17464-85 P1		ASSPP512-08	Atlantic Forestry Centre, Canadian Forest Service	Canada	New Brunswick	Yes	2	HQ107385	4	657	HQ025564	1	306							EE-17464-85 P1	Arthropoda	Insecta	Hymenoptera	Ichneumonidae	Pimplinae	Itoplectis	Itoplectis conquisitor	Eldon S. Eveleigh	eeveleig@nrcan.gc.ca	F	S	A	Choristoneura fumiferana				E.Eveleigh, P. McCarthy, S. Pollock	03-Jul-1985		Canada	New Brunswick	Sunbury	Acadia Research Forest	Site composition: 98% balsam fir (Abies balsamea (L.) Mill.), 1% red spruce (Picea rubens Sarg.), 1% red maple (Acer rubrum L.)	45.999	-66.263	58
Itoplectis conquisitor	EE-17546-85 P1		ASSPP513-08	Atlantic Forestry Centre, Canadian Forest Service	Canada	New Brunswick	Yes	2	HQ107386	4	657	HQ025565	1	366							EE-17546-85 P1	Arthropoda	Insecta	Hymenoptera	Ichneumonidae	Pimplinae	Itoplectis	Itoplectis conquisitor	Eldon S. Eveleigh	eeveleig@nrcan.gc.ca	M	S	A	Choristoneura fumiferana				E.Eveleigh, P. McCarthy, S. Pollock	04-Jul-1985		Canada	New Brunswick	Sunbury	Acadia Research Forest	Site composition: 98% balsam fir (Abies balsamea (L.) Mill.), 1% red spruce (Picea rubens Sarg.), 1% red maple (Acer rubrum L.)	45.999	-66.263	58
Itoplectis conquisitor	EE-17623-85 P1		ASSPP514-08	Atlantic Forestry Centre, Canadian Forest Service	Canada	New Brunswick	Yes	2	HQ107387	4	657	HQ025566	1	558							EE-17623-85 P1	Arthropoda	Insecta	Hymenoptera	Ichneumonidae	Pimplinae	Itoplectis	Itoplectis conquisitor	Eldon S. Eveleigh	eeveleig@nrcan.gc.ca	M	S	A	Choristoneura fumiferana				E.Eveleigh, P. McCarthy, S. Pollock	04-Jul-1985		Canada	New Brunswick	Sunbury	Acadia Research Forest	Site composition: 98% balsam fir (Abies balsamea (L.) Mill.), 1% red spruce (Picea rubens Sarg.), 1% red maple (Acer rubrum L.)	45.999	-66.263	58
Itoplectis conquisitor	EE-17803-85 P1		ASSPP515-08	Atlantic Forestry Centre, Canadian Forest Service	Canada	New Brunswick	Yes	2	HQ107388	4	657	HQ025567	1	430							EE-17803-85 P1	Arthropoda	Insecta	Hymenoptera	Ichneumonidae	Pimplinae	Itoplectis	Itoplectis conquisitor	Eldon S. Eveleigh	eeveleig@nrcan.gc.ca	M	S	A	Choristoneura fumiferana				E.Eveleigh, P. McCarthy, S. Pollock	04-Jul-1985		Canada	New Brunswick	Sunbury	Acadia Research Forest	Site composition: 98% balsam fir (Abies balsamea (L.) Mill.), 1% red spruce (Picea rubens Sarg.), 1% red maple (Acer rubrum L.)	45.999	-66.263	58
Itoplectis conquisitor	EE-17881-85 P1		ASSPP516-08	Atlantic Forestry Centre, Canadian Forest Service	Canada	New Brunswick	Yes	2	HQ107389	4	657	HQ025568	1	117							EE-17881-85 P1	Arthropoda	Insecta	Hymenoptera	Ichneumonidae	Pimplinae	Itoplectis	Itoplectis conquisitor	Eldon S. Eveleigh	eeveleig@nrcan.gc.ca	M	S	A	Choristoneura fumiferana				E.Eveleigh, P. McCarthy, S. Pollock	04-Jul-1985		Canada	New Brunswick	Sunbury	Acadia Research Forest	Site composition: 98% balsam fir (Abies balsamea (L.) Mill.), 1% red spruce (Picea rubens Sarg.), 1% red maple (Acer rubrum L.)	45.999	-66.263	58
Itoplectis conquisitor	EE-18215-85 P1		ASSPP517-08	Atlantic Forestry Centre, Canadian Forest Service	Canada	New Brunswick	Yes	2	HQ107390	4	657		1								EE-18215-85 P1	Arthropoda	Insecta	Hymenoptera	Ichneumonidae	Pimplinae	Itoplectis	Itoplectis conquisitor	Eldon S. Eveleigh	eeveleig@nrcan.gc.ca	M	S	A	Choristoneura fumiferana				E.Eveleigh, P. McCarthy, S. Pollock	04-Jul-1985		Canada	New Brunswick	Sunbury	Acadia Research Forest	Site composition: 98% balsam fir (Abies balsamea (L.) Mill.), 1% red spruce (Picea rubens Sarg.), 1% red maple (Acer rubrum L.)	45.999	-66.263	58
Itoplectis conquisitor	EE-18600-85 P1		ASSPP518-08	Atlantic Forestry Centre, Canadian Forest Service	Canada	New Brunswick	Yes	2	HQ107391	4	657	HQ025569	1	306							EE-18600-85 P1	Arthropoda	Insecta	Hymenoptera	Ichneumonidae	Pimplinae	Itoplectis	Itoplectis conquisitor	Eldon S. Eveleigh	eeveleig@nrcan.gc.ca	M	S	A	Choristoneura fumiferana				E.Eveleigh, P. McCarthy, S. Pollock	08-Jul-1985		Canada	New Brunswick	Sunbury	Acadia Research Forest	Site composition: 98% balsam fir (Abies balsamea (L.) Mill.), 1% red spruce (Picea rubens Sarg.), 1% red maple (Acer rubrum L.)	45.999	-66.263	58
Itoplectis conquisitor	EE-12856-86 P2		ASSPP519-08	Atlantic Forestry Centre, Canadian Forest Service	Canada	New Brunswick	Yes	2	HQ107392	4	657	HQ025570	1	555							EE-12856-86 P2	Arthropoda	Insecta	Hymenoptera	Ichneumonidae	Pimplinae	Itoplectis	Itoplectis conquisitor	Eldon S. Eveleigh	eeveleig@nrcan.gc.ca	M	S	A	Choristoneura fumiferana				E.Eveleigh, P. McCarthy, S. Pollock	15-Jul-1986		Canada	New Brunswick				46	-66.4	112
Itoplectis conquisitor	EE-13428-86 P2		ASSPP520-08	Atlantic Forestry Centre, Canadian Forest Service	Canada	New Brunswick	Yes	2	HQ107393	4	657	HQ025571	1	558							EE-13428-86 P2	Arthropoda	Insecta	Hymenoptera	Ichneumonidae	Pimplinae	Itoplectis	Itoplectis conquisitor	Eldon S. Eveleigh	eeveleig@nrcan.gc.ca	F	S	A	Choristoneura fumiferana				E.Eveleigh, P. McCarthy, S. Pollock	21-Jul-1986		Canada	New Brunswick				46	-66.4	112
Itoplectis conquisitor	EE-5658-88 P3		ASSPP521-08	Atlantic Forestry Centre, Canadian Forest Service	Canada	New Brunswick	Yes	2	HQ107394	4	657	HQ025572	1	309							EE-5658-88 P3	Arthropoda	Insecta	Hymenoptera	Ichneumonidae	Pimplinae	Itoplectis	Itoplectis conquisitor	Eldon S. Eveleigh	eeveleig@nrcan.gc.ca	F	S	A	Choristoneura fumiferana				E.Eveleigh, P. McCarthy, S. Pollock	23-Jul-1988		Canada	New Brunswick	Restigouche	St-Quentin	Site composition: 50% balsam fir (Abies balsamea (L.) Mill.), 36% red spruce (Picea rubens Sarg.), 14% white birch (Betula papyrifera Marsh.)	47.483	-67.25	360
Itoplectis conquisitor	EE-5897-88 P3		ASSPP522-08	Atlantic Forestry Centre, Canadian Forest Service	Canada	New Brunswick	Yes	2	HQ107395	4	657		1					HQ152832	2	1628	EE-5897-88 P3	Arthropoda	Insecta	Hymenoptera	Ichneumonidae	Pimplinae	Itoplectis	Itoplectis conquisitor	Eldon S. Eveleigh	eeveleig@nrcan.gc.ca	M	S	A	Choristoneura fumiferana				E.Eveleigh, P. McCarthy, S. Pollock	27-Jul-1988		Canada	New Brunswick	Restigouche	St-Quentin	Site composition: 50% balsam fir (Abies balsamea (L.) Mill.), 36% red spruce (Picea rubens Sarg.), 14% white birch (Betula papyrifera Marsh.)	47.483	-67.25	360
Itoplectis conquisitor	EE-6128-88 P3		ASSPP523-08	Atlantic Forestry Centre, Canadian Forest Service	Canada	New Brunswick	Yes	2	HQ107396	4	649	HQ025573	1	246							EE-6128-88 P3	Arthropoda	Insecta	Hymenoptera	Ichneumonidae	Pimplinae	Itoplectis	Itoplectis conquisitor	Eldon S. Eveleigh	eeveleig@nrcan.gc.ca	M	S	A	Choristoneura fumiferana				E.Eveleigh, P. McCarthy, S. Pollock	04-Jul-1988		Canada	New Brunswick	Restigouche	St-Quentin	Site composition: 50% balsam fir (Abies balsamea (L.) Mill.), 36% red spruce (Picea rubens Sarg.), 14% white birch (Betula papyrifera Marsh.)	47.483	-67.25	360
Itoplectis conquisitor	EE-6170-88 P3		ASSPP524-08	Atlantic Forestry Centre, Canadian Forest Service	Canada	New Brunswick	Yes	2	HQ107397	4	632	HQ025574	1	468							EE-6170-88 P3	Arthropoda	Insecta	Hymenoptera	Ichneumonidae	Pimplinae	Itoplectis	Itoplectis conquisitor	Eldon S. Eveleigh	eeveleig@nrcan.gc.ca	M	S	A	Choristoneura fumiferana				E.Eveleigh, P. McCarthy, S. Pollock	04-Jul-1988		Canada	New Brunswick	Restigouche	St-Quentin	Site composition: 50% balsam fir (Abies balsamea (L.) Mill.), 36% red spruce (Picea rubens Sarg.), 14% white birch (Betula papyrifera Marsh.)	47.483	-67.25	360
Itoplectis conquisitor	EE-6230-88 P3		ASSPP525-08	Atlantic Forestry Centre, Canadian Forest Service	Canada	New Brunswick	Yes	2	HQ107398	4	657		1					HQ152833	2	1645	EE-6230-88 P3	Arthropoda	Insecta	Hymenoptera	Ichneumonidae	Pimplinae	Itoplectis	Itoplectis conquisitor	Eldon S. Eveleigh	eeveleig@nrcan.gc.ca	M	S	A	Choristoneura fumiferana				E.Eveleigh, P. McCarthy, S. Pollock	07-Jul-1988		Canada	New Brunswick	Restigouche	St-Quentin	Site composition: 50% balsam fir (Abies balsamea (L.) Mill.), 36% red spruce (Picea rubens Sarg.), 14% white birch (Betula papyrifera Marsh.)	47.483	-67.25	360
Itoplectis conquisitor	EE-6348-88 P3		ASSPP526-08	Atlantic Forestry Centre, Canadian Forest Service	Canada	New Brunswick	Yes	2	HQ107399	4	657	HQ025575	1	558							EE-6348-88 P3	Arthropoda	Insecta	Hymenoptera	Ichneumonidae	Pimplinae	Itoplectis	Itoplectis conquisitor	Eldon S. Eveleigh	eeveleig@nrcan.gc.ca	F	S	A	Choristoneura fumiferana				E.Eveleigh, P. McCarthy, S. Pollock	07-Jul-1988		Canada	New Brunswick	Restigouche	St-Quentin	Site composition: 50% balsam fir (Abies balsamea (L.) Mill.), 36% red spruce (Picea rubens Sarg.), 14% white birch (Betula papyrifera Marsh.)	47.483	-67.25	360
Itoplectis conquisitor	EE-6560-88 P3		ASSPP527-08	Atlantic Forestry Centre, Canadian Forest Service	Canada	New Brunswick	Yes	2	HQ107400	4	657	HQ025576	1	551				HQ152834	2	1660	EE-6560-88 P3	Arthropoda	Insecta	Hymenoptera	Ichneumonidae	Pimplinae	Itoplectis	Itoplectis conquisitor	Eldon S. Eveleigh	eeveleig@nrcan.gc.ca	M	S	A	Choristoneura fumiferana				E.Eveleigh, P. McCarthy, S. Pollock	11-Jul-1988		Canada	New Brunswick	Restigouche	St-Quentin	Site composition: 50% balsam fir (Abies balsamea (L.) Mill.), 36% red spruce (Picea rubens Sarg.), 14% white birch (Betula papyrifera Marsh.)	47.483	-67.25	360
Itoplectis conquisitor	EE-6610-88 P3		ASSPP528-08	Atlantic Forestry Centre, Canadian Forest Service	Canada	New Brunswick	Yes	2	HQ107401	4	657	HQ025577	1	439							EE-6610-88 P3	Arthropoda	Insecta	Hymenoptera	Ichneumonidae	Pimplinae	Itoplectis	Itoplectis conquisitor	Eldon S. Eveleigh	eeveleig@nrcan.gc.ca	F	S	A	Choristoneura fumiferana				E.Eveleigh, P. McCarthy, S. Pollock	14-Jul-1988		Canada	New Brunswick	Restigouche	St-Quentin	Site composition: 50% balsam fir (Abies balsamea (L.) Mill.), 36% red spruce (Picea rubens Sarg.), 14% white birch (Betula papyrifera Marsh.)	47.483	-67.25	360
Itoplectis conquisitor	EE-6703-88 P3		ASSPP529-08	Atlantic Forestry Centre, Canadian Forest Service	Canada	New Brunswick	Yes	2	HQ107402	4	657	HQ025578	1	175							EE-6703-88 P3	Arthropoda	Insecta	Hymenoptera	Ichneumonidae	Pimplinae	Itoplectis	Itoplectis conquisitor	Eldon S. Eveleigh	eeveleig@nrcan.gc.ca	M	S	A	Choristoneura fumiferana				E.Eveleigh, P. McCarthy, S. Pollock	18-Jul-1988		Canada	New Brunswick	Restigouche	St-Quentin	Site composition: 50% balsam fir (Abies balsamea (L.) Mill.), 36% red spruce (Picea rubens Sarg.), 14% white birch (Betula papyrifera Marsh.)	47.483	-67.25	360
Itoplectis conquisitor	EE-6755-88 P3		ASSPP530-08	Atlantic Forestry Centre, Canadian Forest Service	Canada	New Brunswick	Yes	2	HQ107403	4	657	HQ025579	1	529							EE-6755-88 P3	Arthropoda	Insecta	Hymenoptera	Ichneumonidae	Pimplinae	Itoplectis	Itoplectis conquisitor	Eldon S. Eveleigh	eeveleig@nrcan.gc.ca	M	S	A	Choristoneura fumiferana				E.Eveleigh, P. McCarthy, S. Pollock	18-Jul-1988		Canada	New Brunswick	Restigouche	St-Quentin	Site composition: 50% balsam fir (Abies balsamea (L.) Mill.), 36% red spruce (Picea rubens Sarg.), 14% white birch (Betula papyrifera Marsh.)	47.483	-67.25	360
Itoplectis conquisitor	EE-5072-88 P2		ASSPP531-08	Atlantic Forestry Centre, Canadian Forest Service	Canada	New Brunswick	Yes	2	HQ107404	4	657		1					HQ152835	2	1555	EE-5072-88 P2	Arthropoda	Insecta	Hymenoptera	Ichneumonidae	Pimplinae	Itoplectis	Itoplectis conquisitor	Eldon S. Eveleigh	eeveleig@nrcan.gc.ca	F	S	A	Coleotechnites piceaella				E.Eveleigh, P. McCarthy, S. Pollock	10-Jun-1988		Canada	New Brunswick				46	-66.4	112
Itoplectis conquisitor	EE-5202-88 P2		ASSPP532-08	Atlantic Forestry Centre, Canadian Forest Service	Canada	New Brunswick	Yes	2	HQ107405	4	657		1					HQ152836	2	1650	EE-5202-88 P2	Arthropoda	Insecta	Hymenoptera	Ichneumonidae	Pimplinae	Itoplectis	Itoplectis conquisitor	Eldon S. Eveleigh	eeveleig@nrcan.gc.ca	M	S	A	Coleotechnites piceaella				E.Eveleigh, P. McCarthy, S. Pollock	20-Jun-1988		Canada	New Brunswick				46	-66.4	112
Itoplectis conquisitor	EE-5719-88R P2		ASSPP533-08	Atlantic Forestry Centre, Canadian Forest Service	Canada	New Brunswick	Yes	2	HQ107406	4	605		1						2		EE-5719-88R P2	Arthropoda	Insecta	Hymenoptera	Ichneumonidae	Pimplinae	Itoplectis	Itoplectis conquisitor	Eldon S. Eveleigh	eeveleig@nrcan.gc.ca	M	S	A	Coleotechnites piceaella				E.Eveleigh, P. McCarthy, S. Pollock	27-Jun-1988		Canada	New Brunswick				46	-66.4	112
Itoplectis conquisitor	EE-6859-88R P2		ASSPP534-08	Atlantic Forestry Centre, Canadian Forest Service	Canada	New Brunswick	Yes	2	HQ107407	4	631		1						2		EE-6859-88R P2	Arthropoda	Insecta	Hymenoptera	Ichneumonidae	Pimplinae	Itoplectis	Itoplectis conquisitor	Eldon S. Eveleigh	eeveleig@nrcan.gc.ca	M	S	A	Coleotechnites piceaella				E.Eveleigh, P. McCarthy, S. Pollock	25-Jun-1988		Canada	New Brunswick				46	-66.4	112
Itoplectis conquisitor	EE-6943-88R P2		ASSPP535-08	Atlantic Forestry Centre, Canadian Forest Service	Canada	New Brunswick	Yes	2	HQ107408	4	607		1						2		EE-6943-88R P2	Arthropoda	Insecta	Hymenoptera	Ichneumonidae	Pimplinae	Itoplectis	Itoplectis conquisitor	Eldon S. Eveleigh	eeveleig@nrcan.gc.ca	F	S	A	Acleris variana				E.Eveleigh, P. McCarthy, S. Pollock	28-Jun-1988		Canada	New Brunswick				46	-66.4	112
Itoplectis conquisitor	EE-6679-88 P3		ASSPP536-08	Atlantic Forestry Centre, Canadian Forest Service	Canada	New Brunswick	Yes	2	HQ107409	4	657	HQ025580	1	118							EE-6679-88 P3	Arthropoda	Insecta	Hymenoptera	Ichneumonidae	Pimplinae	Itoplectis	Itoplectis conquisitor	Eldon S. Eveleigh	eeveleig@nrcan.gc.ca	M	S	A	Acleris variana				E.Eveleigh, P. McCarthy, S. Pollock	14-Jun-1988		Canada	New Brunswick	Restigouche	St-Quentin	Site composition: 50% balsam fir (Abies balsamea (L.) Mill.), 36% red spruce (Picea rubens Sarg.), 14% white birch (Betula papyrifera Marsh.)	47.483	-67.25	360
Itoplectis conquisitor	EE-3888-92 P3		ASSPP537-08	Atlantic Forestry Centre, Canadian Forest Service	Canada	New Brunswick	Yes	2	HQ107410	4	657	HQ025581	1	383					2		EE-3888-92 P3	Arthropoda	Insecta	Hymenoptera	Ichneumonidae	Pimplinae	Itoplectis	Itoplectis conquisitor	Eldon S. Eveleigh	eeveleig@nrcan.gc.ca	F	S	A	Acleris variana				E.Eveleigh, P. McCarthy, S. Pollock	23-Jun-1992		Canada	New Brunswick	Restigouche	St-Quentin	Site composition: 50% balsam fir (Abies balsamea (L.) Mill.), 36% red spruce (Picea rubens Sarg.), 14% white birch (Betula papyrifera Marsh.)	47.483	-67.25	360
Dirophanes sp.	EE-18837-85 P1		ASSPP538-08	Atlantic Forestry Centre, Canadian Forest Service	Canada	New Brunswick	Yes	1	HQ107065	4	657	HQ025465	1	397							EE-18837-85 P1	Arthropoda	Insecta	Hymenoptera	Ichneumonidae	Ichneumoninae	Dirophanes	Dirophanes sp.	Eldon S. Eveleigh	eeveleig@nrcan.gc.ca	F	S	A	Choristoneura fumiferana				E.Eveleigh, P. McCarthy, S. Pollock	11-Jul-1985		Canada	New Brunswick	Sunbury	Acadia Research Forest	Site composition: 98% balsam fir (Abies balsamea (L.) Mill.), 1% red spruce (Picea rubens Sarg.), 1% red maple (Acer rubrum L.)	45.999	-66.263	58
Dirophanes sp.	EE-18930-85 P1		ASSPP539-08	Atlantic Forestry Centre, Canadian Forest Service	Canada	New Brunswick	Yes	1	HQ107066	4	657	HQ025466	1	340							EE-18930-85 P1	Arthropoda	Insecta	Hymenoptera	Ichneumonidae	Ichneumoninae	Dirophanes	Dirophanes sp.	Eldon S. Eveleigh	eeveleig@nrcan.gc.ca	F	S	A	Choristoneura fumiferana				E.Eveleigh, P. McCarthy, S. Pollock	11-Jul-1985		Canada	New Brunswick	Sunbury	Acadia Research Forest	Site composition: 98% balsam fir (Abies balsamea (L.) Mill.), 1% red spruce (Picea rubens Sarg.), 1% red maple (Acer rubrum L.)	45.999	-66.263	58
Dirophanes sp.	EE-18969-85 P1		ASSPP540-08	Atlantic Forestry Centre, Canadian Forest Service	Canada	New Brunswick	Yes	1	HQ107067	4	657	HQ025467	1	398							EE-18969-85 P1	Arthropoda	Insecta	Hymenoptera	Ichneumonidae	Ichneumoninae	Dirophanes	Dirophanes sp.	Eldon S. Eveleigh	eeveleig@nrcan.gc.ca	F	S	A	Choristoneura fumiferana				E.Eveleigh, P. McCarthy, S. Pollock	12-Jul-1985		Canada	New Brunswick	Sunbury	Acadia Research Forest	Site composition: 98% balsam fir (Abies balsamea (L.) Mill.), 1% red spruce (Picea rubens Sarg.), 1% red maple (Acer rubrum L.)	45.999	-66.263	58
Dirophanes sp.	EE-11850-86 P1		ASSPP541-08	Atlantic Forestry Centre, Canadian Forest Service	Canada	New Brunswick	Yes	1	HQ107068	4	657	HQ025468	1	423							EE-11850-86 P1	Arthropoda	Insecta	Hymenoptera	Ichneumonidae	Ichneumoninae	Dirophanes	Dirophanes sp.	Eldon S. Eveleigh	eeveleig@nrcan.gc.ca	F	S	A	Choristoneura fumiferana				E.Eveleigh, P. McCarthy, S. Pollock	09-Jul-1986		Canada	New Brunswick	Sunbury	Acadia Research Forest	Site composition: 98% balsam fir (Abies balsamea (L.) Mill.), 1% red spruce (Picea rubens Sarg.), 1% red maple (Acer rubrum L.)	45.999	-66.263	58
Dirophanes sp.	EE-12119-86 P1		ASSPP542-08	Atlantic Forestry Centre, Canadian Forest Service	Canada	New Brunswick	Yes	1	HQ107069	4	657	HQ025469	1	449							EE-12119-86 P1	Arthropoda	Insecta	Hymenoptera	Ichneumonidae	Ichneumoninae	Dirophanes	Dirophanes sp.	Eldon S. Eveleigh	eeveleig@nrcan.gc.ca	F	S	A	Choristoneura fumiferana				E.Eveleigh, P. McCarthy, S. Pollock	09-Jul-1986		Canada	New Brunswick	Sunbury	Acadia Research Forest	Site composition: 98% balsam fir (Abies balsamea (L.) Mill.), 1% red spruce (Picea rubens Sarg.), 1% red maple (Acer rubrum L.)	45.999	-66.263	58
Dirophanes sp.	EE-12546-86 P1		ASSPP543-08	Atlantic Forestry Centre, Canadian Forest Service	Canada	New Brunswick	Yes	1	HQ107070	4	631	HQ025470	1	425							EE-12546-86 P1	Arthropoda	Insecta	Hymenoptera	Ichneumonidae	Ichneumoninae	Dirophanes	Dirophanes sp.	Eldon S. Eveleigh	eeveleig@nrcan.gc.ca	F	S	A	Choristoneura fumiferana				E.Eveleigh, P. McCarthy, S. Pollock	14-Jul-1986		Canada	New Brunswick	Sunbury	Acadia Research Forest	Site composition: 98% balsam fir (Abies balsamea (L.) Mill.), 1% red spruce (Picea rubens Sarg.), 1% red maple (Acer rubrum L.)	45.999	-66.263	58
Dirophanes sp.	EE-13352-86 P1		ASSPP544-08	Atlantic Forestry Centre, Canadian Forest Service	Canada	New Brunswick	Yes	1	HQ107071	4	657	HQ025471	1	356							EE-13352-86 P1	Arthropoda	Insecta	Hymenoptera	Ichneumonidae	Ichneumoninae	Dirophanes	Dirophanes sp.	Eldon S. Eveleigh	eeveleig@nrcan.gc.ca	F	S	A	Choristoneura fumiferana				E.Eveleigh, P. McCarthy, S. Pollock	18-Jul-1986		Canada	New Brunswick	Sunbury	Acadia Research Forest	Site composition: 98% balsam fir (Abies balsamea (L.) Mill.), 1% red spruce (Picea rubens Sarg.), 1% red maple (Acer rubrum L.)	45.999	-66.263	58
Dirophanes sp.	EE-13651-86 P1		ASSPP545-08	Atlantic Forestry Centre, Canadian Forest Service	Canada	New Brunswick	Yes	1	HQ107072	4	646	HQ025472	1	462							EE-13651-86 P1	Arthropoda	Insecta	Hymenoptera	Ichneumonidae	Ichneumoninae	Dirophanes	Dirophanes sp.	Eldon S. Eveleigh	eeveleig@nrcan.gc.ca	F	S	A	Choristoneura fumiferana				E.Eveleigh, P. McCarthy, S. Pollock	23-Jul-1986		Canada	New Brunswick	Sunbury	Acadia Research Forest	Site composition: 98% balsam fir (Abies balsamea (L.) Mill.), 1% red spruce (Picea rubens Sarg.), 1% red maple (Acer rubrum L.)	45.999	-66.263	58
Dirophanes sp.	EE-12499-86 P2		ASSPP546-08	Atlantic Forestry Centre, Canadian Forest Service	Canada	New Brunswick	Yes	1	HQ107073	4	657	HQ025473	1	310							EE-12499-86 P2	Arthropoda	Insecta	Hymenoptera	Ichneumonidae	Ichneumoninae	Dirophanes	Dirophanes sp.	Eldon S. Eveleigh	eeveleig@nrcan.gc.ca	F	S	A	Choristoneura fumiferana				E.Eveleigh, P. McCarthy, S. Pollock	11-Jul-1986		Canada	New Brunswick				46	-66.4	112
Dirophanes sp.	EE-12768-86 P2		ASSPP547-08	Atlantic Forestry Centre, Canadian Forest Service	Canada	New Brunswick	Yes	1	HQ107074	4	657	HQ025474	1	167							EE-12768-86 P2	Arthropoda	Insecta	Hymenoptera	Ichneumonidae	Ichneumoninae	Dirophanes	Dirophanes sp.	Eldon S. Eveleigh	eeveleig@nrcan.gc.ca	F	S	A	Choristoneura fumiferana				E.Eveleigh, P. McCarthy, S. Pollock	15-Jul-1986		Canada	New Brunswick				46	-66.4	112
Dirophanes sp.	EE-12812-86 P2		ASSPP548-08	Atlantic Forestry Centre, Canadian Forest Service	Canada	New Brunswick	Yes	1	HQ107075	4	657	HQ025475	1	381							EE-12812-86 P2	Arthropoda	Insecta	Hymenoptera	Ichneumonidae	Ichneumoninae	Dirophanes	Dirophanes sp.	Eldon S. Eveleigh	eeveleig@nrcan.gc.ca	F	S	A	Choristoneura fumiferana				E.Eveleigh, P. McCarthy, S. Pollock	15-Jul-1986		Canada	New Brunswick				46	-66.4	112
Dirophanes sp.	EE-13197-86 P2		ASSPP549-08	Atlantic Forestry Centre, Canadian Forest Service	Canada	New Brunswick	Yes	1	HQ107076	4	657	HQ025476	1	197							EE-13197-86 P2	Arthropoda	Insecta	Hymenoptera	Ichneumonidae	Ichneumoninae	Dirophanes	Dirophanes sp.	Eldon S. Eveleigh	eeveleig@nrcan.gc.ca	F	S	A	Choristoneura fumiferana				E.Eveleigh, P. McCarthy, S. Pollock	17-Jul-1986		Canada	New Brunswick				46	-66.4	112
Dirophanes sp.	EE-13240-86 P2		ASSPP550-08	Atlantic Forestry Centre, Canadian Forest Service	Canada	New Brunswick	Yes	1	HQ107077	4	656	HQ025477	1	462							EE-13240-86 P2	Arthropoda	Insecta	Hymenoptera	Ichneumonidae	Ichneumoninae	Dirophanes	Dirophanes sp.	Eldon S. Eveleigh	eeveleig@nrcan.gc.ca	F	S	A	Choristoneura fumiferana				E.Eveleigh, P. McCarthy, S. Pollock	17-Jul-1986		Canada	New Brunswick				46	-66.4	112
Dirophanes sp.	EE-6938-88R P2		ASSPP551-08	Atlantic Forestry Centre, Canadian Forest Service	Canada	New Brunswick	Yes	1	HQ107078	4	290		1								EE-6938-88R P2	Arthropoda	Insecta	Hymenoptera	Ichneumonidae	Ichneumoninae	Dirophanes	Dirophanes sp.	Eldon S. Eveleigh	eeveleig@nrcan.gc.ca	M	S	A	Acleris variana				E.Eveleigh, P. McCarthy, S. Pollock	27-Jul-1988		Canada	New Brunswick				46	-66.4	112
Dirophanes sp.	EE-7001-88R P2		ASSPP552-08	Atlantic Forestry Centre, Canadian Forest Service	Canada	New Brunswick	Yes	1	HQ107079	4	657		1								EE-7001-88R P2	Arthropoda	Insecta	Hymenoptera	Ichneumonidae	Ichneumoninae	Dirophanes	Dirophanes sp.	Eldon S. Eveleigh	eeveleig@nrcan.gc.ca	F	S	A	Acleris variana				E.Eveleigh, P. McCarthy, S. Pollock	02-Aug-1988		Canada	New Brunswick				46	-66.4	112
Dirophanes sp.	EE-6463-88R P3		ASSPP553-08	Atlantic Forestry Centre, Canadian Forest Service	Canada	New Brunswick	Yes	1	HQ107080	4	657	HQ025478	1	462							EE-6463-88R P3	Arthropoda	Insecta	Hymenoptera	Ichneumonidae	Ichneumoninae	Dirophanes	Dirophanes sp.	Eldon S. Eveleigh	eeveleig@nrcan.gc.ca	F	S	A	Acleris variana				E.Eveleigh, P. McCarthy, S. Pollock	11-Jul-1988		Canada	New Brunswick	Restigouche	St-Quentin	Site composition: 50% balsam fir (Abies balsamea (L.) Mill.), 36% red spruce (Picea rubens Sarg.), 14% white birch (Betula papyrifera Marsh.)	47.483	-67.25	360
Dirophanes sp.	EE-6699-88R P3		ASSPP554-08	Atlantic Forestry Centre, Canadian Forest Service	Canada	New Brunswick	Yes	1	HQ107081	4	599	HQ025479	1	403							EE-6699-88R P3	Arthropoda	Insecta	Hymenoptera	Ichneumonidae	Ichneumoninae	Dirophanes	Dirophanes sp.	Eldon S. Eveleigh	eeveleig@nrcan.gc.ca	M	S	A	Acleris variana				E.Eveleigh, P. McCarthy, S. Pollock	18-Jul-1988		Canada	New Brunswick	Restigouche	St-Quentin	Site composition: 50% balsam fir (Abies balsamea (L.) Mill.), 36% red spruce (Picea rubens Sarg.), 14% white birch (Betula papyrifera Marsh.)	47.483	-67.25	360
Stictopisthus sp.	EE-6496-87 P1		ASSPP555-08	Atlantic Forestry Centre, Canadian Forest Service	Canada	New Brunswick	Yes	1	HQ107838	4	657		1								EE-6496-87 P1	Arthropoda	Insecta	Hymenoptera	Ichneumonidae	Mesochorinae	Stictopisthus	Stictopisthus sp.	Eldon S. Eveleigh	eeveleig@nrcan.gc.ca	M	S	A	Choristoneura fumiferana via Glypta sp.				E.Eveleigh, P. McCarthy, S. Pollock	16-Jun-1987		Canada	New Brunswick	Sunbury	Acadia Research Forest	Site composition: 98% balsam fir (Abies balsamea (L.) Mill.), 1% red spruce (Picea rubens Sarg.), 1% red maple (Acer rubrum L.)	45.999	-66.263	58
Stictopisthus sp.	EE-5440-87 P2		ASSPP556-08	Atlantic Forestry Centre, Canadian Forest Service	Canada	New Brunswick	Yes	1	HQ107839	4	657		1								EE-5440-87 P2	Arthropoda	Insecta	Hymenoptera	Ichneumonidae	Mesochorinae	Stictopisthus	Stictopisthus sp.	Eldon S. Eveleigh	eeveleig@nrcan.gc.ca	M	S	A	Choristoneura fumiferana via Apanteles sp.				E.Eveleigh, P. McCarthy, S. Pollock	05-Jun-1987		Canada	New Brunswick				46	-66.4	112
Stictopisthus sp.	EE-5463-87 P2		ASSPP557-08	Atlantic Forestry Centre, Canadian Forest Service	Canada	New Brunswick	Yes	1	HQ107840	4	657		1								EE-5463-87 P2	Arthropoda	Insecta	Hymenoptera	Ichneumonidae	Mesochorinae	Stictopisthus	Stictopisthus sp.	Eldon S. Eveleigh	eeveleig@nrcan.gc.ca	M	S	A	Choristoneura fumiferana via Apanteles sp.				E.Eveleigh, P. McCarthy, S. Pollock	05-Jun-1987		Canada	New Brunswick				46	-66.4	112
Stictopisthus sp.	EE-6089-87 P2		ASSPP558-08	Atlantic Forestry Centre, Canadian Forest Service	Canada	New Brunswick	Yes	1	HQ107841	4	656		1								EE-6089-87 P2	Arthropoda	Insecta	Hymenoptera	Ichneumonidae	Mesochorinae	Stictopisthus	Stictopisthus sp.	Eldon S. Eveleigh	eeveleig@nrcan.gc.ca	M	S	A	Choristoneura fumiferana via Apanteles sp.				E.Eveleigh, P. McCarthy, S. Pollock	11-Jun-1987		Canada	New Brunswick				46	-66.4	112
Stictopisthus sp.	EE-6107-87 P2		ASSPP559-08	Atlantic Forestry Centre, Canadian Forest Service	Canada	New Brunswick	Yes	1	HQ107842	4	657		1								EE-6107-87 P2	Arthropoda	Insecta	Hymenoptera	Ichneumonidae	Mesochorinae	Stictopisthus	Stictopisthus sp.	Eldon S. Eveleigh	eeveleig@nrcan.gc.ca	F	S	A	Choristoneura fumiferana via Apanteles sp.				E.Eveleigh, P. McCarthy, S. Pollock	11-Jun-1987		Canada	New Brunswick				46	-66.4	112
Stictopisthus sp.	EE-7168-87 P2		ASSPP561-08	Atlantic Forestry Centre, Canadian Forest Service	Canada	New Brunswick	Yes	1	HQ107843	4	657		1								EE-7168-87 P2	Arthropoda	Insecta	Hymenoptera	Ichneumonidae	Mesochorinae	Stictopisthus	Stictopisthus sp.	Eldon S. Eveleigh	eeveleig@nrcan.gc.ca	M	S	A	Choristoneura fumiferana via Apanteles sp.				E.Eveleigh, P. McCarthy, S. Pollock	23-Jun-1987		Canada	New Brunswick				46	-66.4	112
Stictopisthus sp.	EE-2534-89 P3		ASSPP562-08	Atlantic Forestry Centre, Canadian Forest Service	Canada	New Brunswick	Yes	1	HQ107844	4	622		1								EE-2534-89 P3	Arthropoda	Insecta	Hymenoptera	Ichneumonidae	Mesochorinae	Stictopisthus	Stictopisthus sp.	Eldon S. Eveleigh	eeveleig@nrcan.gc.ca	M	S	A	Choristoneura fumiferana via Apanteles sp.				E.Eveleigh, P. McCarthy, S. Pollock	25-May-1989		Canada	New Brunswick	Restigouche	St-Quentin	Site composition: 50% balsam fir (Abies balsamea (L.) Mill.), 36% red spruce (Picea rubens Sarg.), 14% white birch (Betula papyrifera Marsh.)	47.483	-67.25	360
Stictopisthus sp.	EE-5455-88 P2		ASSPP563-08	Atlantic Forestry Centre, Canadian Forest Service	Canada	New Brunswick	Yes	1	HQ107845	4	657		1								EE-5455-88 P2	Arthropoda	Insecta	Hymenoptera	Ichneumonidae	Mesochorinae	Stictopisthus	Stictopisthus sp.	Eldon S. Eveleigh	eeveleig@nrcan.gc.ca	M	S	A	Choristoneura fumiferana via Apanteles sp.				E.Eveleigh, P. McCarthy, S. Pollock	23-Jun-1988		Canada	New Brunswick				46	-66.4	112
Stictopisthus sp.	EE-3827-92 P2		ASSPP564-08	Atlantic Forestry Centre, Canadian Forest Service	Canada	New Brunswick	Yes	1	HQ107846	4	657		1								EE-3827-92 P2	Arthropoda	Insecta	Hymenoptera	Ichneumonidae	Mesochorinae	Stictopisthus	Stictopisthus sp.	Eldon S. Eveleigh	eeveleig@nrcan.gc.ca	F	S	A	Choristoneura fumiferana via ?				E.Eveleigh, P. McCarthy, S. Pollock	22-Jul-1992		Canada	New Brunswick				46	-66.4	112
Stictopisthus sp.	EE-4771-88 P3		ASSPP565-08	Atlantic Forestry Centre, Canadian Forest Service	Canada	New Brunswick	Yes	1	HQ107847	4	635		1								EE-4771-88 P3	Arthropoda	Insecta	Hymenoptera	Ichneumonidae	Mesochorinae	Stictopisthus	Stictopisthus sp.	Eldon S. Eveleigh	eeveleig@nrcan.gc.ca	M	S	A	Choristoneura fumiferana via Apanteles sp.				E.Eveleigh, P. McCarthy, S. Pollock	13-Jun-1988		Canada	New Brunswick	Restigouche	St-Quentin	Site composition: 50% balsam fir (Abies balsamea (L.) Mill.), 36% red spruce (Picea rubens Sarg.), 14% white birch (Betula papyrifera Marsh.)	47.483	-67.25	360
Stictopisthus sp.	EE-3734-89 P3		ASSPP566-08	Atlantic Forestry Centre, Canadian Forest Service	Canada	New Brunswick	Yes	1	HQ107848	4	639		1								EE-3734-89 P3	Arthropoda	Insecta	Hymenoptera	Ichneumonidae	Mesochorinae	Stictopisthus	Stictopisthus sp.	Eldon S. Eveleigh	eeveleig@nrcan.gc.ca	M	S	A	Choristoneura fumiferana via Apanteles sp.				E.Eveleigh, P. McCarthy, S. Pollock	15-Jun-1989		Canada	New Brunswick	Restigouche	St-Quentin	Site composition: 50% balsam fir (Abies balsamea (L.) Mill.), 36% red spruce (Picea rubens Sarg.), 14% white birch (Betula papyrifera Marsh.)	47.483	-67.25	360
Stictopisthus sp.	EE-3376-90 P2		ASSPP567-08	Atlantic Forestry Centre, Canadian Forest Service	Canada	New Brunswick	Yes	1	HQ107849	4	657		1								EE-3376-90 P2	Arthropoda	Insecta	Hymenoptera	Ichneumonidae	Mesochorinae	Stictopisthus	Stictopisthus sp.	Eldon S. Eveleigh	eeveleig@nrcan.gc.ca	M	S	A	Coleotechnites piceaella via Orgilus sp.				E.Eveleigh, P. McCarthy, S. Pollock	27-Jun-1990		Canada	New Brunswick				46	-66.4	112
Stictopisthus sp.	EE-6220-88 P2		ASSPP568-08	Atlantic Forestry Centre, Canadian Forest Service	Canada	New Brunswick	Yes	1	HQ107850	4	657		1								EE-6220-88 P2	Arthropoda	Insecta	Hymenoptera	Ichneumonidae	Mesochorinae	Stictopisthus	Stictopisthus sp.	Eldon S. Eveleigh	eeveleig@nrcan.gc.ca	F	S	A	Acleris variana via Microgaster sp.				E.Eveleigh, P. McCarthy, S. Pollock	07-Jul-1988		Canada	New Brunswick				46	-66.4	112
Stictopisthus sp.	EE-772-93 P2		ASSPP569-08	Atlantic Forestry Centre, Canadian Forest Service	Canada	New Brunswick	Yes	1	HQ107851	4	657		1								EE-772-93 P2	Arthropoda	Insecta	Hymenoptera	Ichneumonidae	Mesochorinae	Stictopisthus	Stictopisthus sp.	Eldon S. Eveleigh	eeveleig@nrcan.gc.ca	F	S	A	Acleris variana via Microgaster sp.				E.Eveleigh, P. McCarthy, S. Pollock	07-Jul-1993		Canada	New Brunswick				46	-66.4	112
Stictopisthus flaviceps	EE-2441-92R P3		ASSPP570-08	Atlantic Forestry Centre, Canadian Forest Service	Canada	New Brunswick	Yes	1	HQ107821	4	595		1								EE-2441-92R P3	Arthropoda	Insecta	Hymenoptera	Ichneumonidae	Mesochorinae	Stictopisthus	Stictopisthus flaviceps	Eldon S. Eveleigh	eeveleig@nrcan.gc.ca	F	S	A	Choristoneura fumiferana via ?				E.Eveleigh, P. McCarthy, S. Pollock	18-Jun-1992		Canada	New Brunswick	Restigouche	St-Quentin	Site composition: 50% balsam fir (Abies balsamea (L.) Mill.), 36% red spruce (Picea rubens Sarg.), 14% white birch (Betula papyrifera Marsh.)	47.483	-67.25	360
Stictopisthus flaviceps	EE-2451-92R P2		ASSPP571-08	Atlantic Forestry Centre, Canadian Forest Service	Canada	New Brunswick	Yes	1	HQ107822	4	605	HQ025769	1	801							EE-2451-92R P2	Arthropoda	Insecta	Hymenoptera	Ichneumonidae	Mesochorinae	Stictopisthus	Stictopisthus flaviceps	Eldon S. Eveleigh	eeveleig@nrcan.gc.ca	F	S	A	Choristoneura fumiferana via ?				E.Eveleigh, P. McCarthy, S. Pollock	18-Jun-1992		Canada	New Brunswick				46	-66.4	112
Stictopisthus lanceolatus	EE-P796-88 P2		ASSPP572-08	Atlantic Forestry Centre, Canadian Forest Service	Canada	New Brunswick	Yes	1	HQ107823	2	291										EE-P796-88 P2	Arthropoda	Insecta	Hymenoptera	Ichneumonidae	Mesochorinae	Stictopisthus	Stictopisthus lanceolatus	Eldon S. Eveleigh	eeveleig@nrcan.gc.ca	F	S	A	Choristoneura fumiferana via A. morrisi				E.Eveleigh, P. McCarthy, S. Pollock	23-Jun-1988		Canada	New Brunswick				46	-66.4	112
Stictopisthus lanceolatus	EE-P802-88 P2		ASSPP573-08	Atlantic Forestry Centre, Canadian Forest Service	Canada	New Brunswick	Yes	1	HQ107824	2	605										EE-P802-88 P2	Arthropoda	Insecta	Hymenoptera	Ichneumonidae	Mesochorinae	Stictopisthus	Stictopisthus lanceolatus	Eldon S. Eveleigh	eeveleig@nrcan.gc.ca	M	S	A	Choristoneura fumiferana via Apanteles sp.				E.Eveleigh, P. McCarthy, S. Pollock	23-Jun-1988		Canada	New Brunswick				46	-66.4	112
Stictopisthus lanceolatus	EE-P829-88 P2		ASSPP574-08	Atlantic Forestry Centre, Canadian Forest Service	Canada	New Brunswick	Yes	1	HQ107825	4	387										EE-P829-88 P2	Arthropoda	Insecta	Hymenoptera	Ichneumonidae	Mesochorinae	Stictopisthus	Stictopisthus lanceolatus	Eldon S. Eveleigh	eeveleig@nrcan.gc.ca	M	S	A	Choristoneura fumiferana via Apanteles sp.				E.Eveleigh, P. McCarthy, S. Pollock	23-Jun-1988		Canada	New Brunswick				46	-66.4	112
Stictopisthus lanceolatus	EE-P843-88 P2		ASSPP575-08	Atlantic Forestry Centre, Canadian Forest Service	Canada	New Brunswick	Yes	1	HQ107826	4	605										EE-P843-88 P2	Arthropoda	Insecta	Hymenoptera	Ichneumonidae	Mesochorinae	Stictopisthus	Stictopisthus lanceolatus	Eldon S. Eveleigh	eeveleig@nrcan.gc.ca	M	S	A	Choristoneura fumiferana via A. morrisi				E.Eveleigh, P. McCarthy, S. Pollock	23-Jun-1988		Canada	New Brunswick				46	-66.4	112
Stictopisthus lanceolatus	EE-P881-88 P2		ASSPP576-08	Atlantic Forestry Centre, Canadian Forest Service	Canada	New Brunswick	Yes	1	HQ107827	2	605										EE-P881-88 P2	Arthropoda	Insecta	Hymenoptera	Ichneumonidae	Mesochorinae	Stictopisthus	Stictopisthus lanceolatus	Eldon S. Eveleigh	eeveleig@nrcan.gc.ca	M	S	A	Choristoneura fumiferana via Apanteles sp.				E.Eveleigh, P. McCarthy, S. Pollock	23-Jun-1988		Canada	New Brunswick				46	-66.4	112
Stictopisthus lanceolatus	EE-P891-88 P2		ASSPP577-08	Atlantic Forestry Centre, Canadian Forest Service	Canada	New Brunswick	Yes	1	HQ107828	4	384	HQ025770	1	797							EE-P891-88 P2	Arthropoda	Insecta	Hymenoptera	Ichneumonidae	Mesochorinae	Stictopisthus	Stictopisthus lanceolatus	Eldon S. Eveleigh	eeveleig@nrcan.gc.ca	M	S	A	Choristoneura fumiferana via Tranosema				E.Eveleigh, P. McCarthy, S. Pollock	23-Jun-1988		Canada	New Brunswick				46	-66.4	112
Stictopisthus lanceolatus	EE-P369-89 P2		ASSPP578-08	Atlantic Forestry Centre, Canadian Forest Service	Canada	New Brunswick	Yes	1	HQ107829	4	605		1								EE-P369-89 P2	Arthropoda	Insecta	Hymenoptera	Ichneumonidae	Mesochorinae	Stictopisthus	Stictopisthus lanceolatus	Eldon S. Eveleigh	eeveleig@nrcan.gc.ca	M	S	A	Choristoneura fumiferana via A. morrisi				E.Eveleigh, P. McCarthy, S. Pollock	14-Jun-1989		Canada	New Brunswick				46	-66.4	112
Stictopisthus lanceolatus	EE-P620-89 P2		ASSPP579-08	Atlantic Forestry Centre, Canadian Forest Service	Canada	New Brunswick	Yes	1	HQ107830	4	605	HQ025771	1	797							EE-P620-89 P2	Arthropoda	Insecta	Hymenoptera	Ichneumonidae	Mesochorinae	Stictopisthus	Stictopisthus lanceolatus	Eldon S. Eveleigh	eeveleig@nrcan.gc.ca	F	S	A	Choristoneura fumiferana via A. morrisi				E.Eveleigh, P. McCarthy, S. Pollock	21-Jun-1989		Canada	New Brunswick				46	-66.4	112
Stictopisthus lanceolatus	EE-P627-89 P2		ASSPP580-08	Atlantic Forestry Centre, Canadian Forest Service	Canada	New Brunswick	Yes	1	HQ107831	2	610	HQ025772	1	803							EE-P627-89 P2	Arthropoda	Insecta	Hymenoptera	Ichneumonidae	Mesochorinae	Stictopisthus	Stictopisthus lanceolatus	Eldon S. Eveleigh	eeveleig@nrcan.gc.ca	F	S	A	Choristoneura fumiferana via Apanteles sp.				E.Eveleigh, P. McCarthy, S. Pollock	21-Jun-1989		Canada	New Brunswick				46	-66.4	112
Stictopisthus lanceolatus	EE-P371-90 P2		ASSPP581-08	Atlantic Forestry Centre, Canadian Forest Service	Canada	New Brunswick	Yes	1	HQ107832	4	605										EE-P371-90 P2	Arthropoda	Insecta	Hymenoptera	Ichneumonidae	Mesochorinae	Stictopisthus	Stictopisthus lanceolatus	Eldon S. Eveleigh	eeveleig@nrcan.gc.ca	M	S	A	Choristoneura fumiferana via Apanteles sp.				E.Eveleigh, P. McCarthy, S. Pollock	21-Jun-1990		Canada	New Brunswick				46	-66.4	112
Stictopisthus lanceolatus	EE-P392-90 P2		ASSPP582-08	Atlantic Forestry Centre, Canadian Forest Service	Canada	New Brunswick	Yes	1	HQ107833	2	599										EE-P392-90 P2	Arthropoda	Insecta	Hymenoptera	Ichneumonidae	Mesochorinae	Stictopisthus	Stictopisthus lanceolatus	Eldon S. Eveleigh	eeveleig@nrcan.gc.ca	M	S	A	Choristoneura fumiferana via A. morrisi				E.Eveleigh, P. McCarthy, S. Pollock	21-Jun-1990		Canada	New Brunswick				46	-66.4	112
Campoplex sp.	EE-7179-87 P2		ASSPP583-08	Atlantic Forestry Centre, Canadian Forest Service	Canada	New Brunswick	Yes	1	HQ106843	2	610										EE-7179-87 P2	Arthropoda	Insecta	Hymenoptera	Ichneumonidae	Campopleginae	Campoplex	Campoplex sp.	H. E. Bisdee		F	S	A	Coleotechnites piceaella				E.Eveleigh, P. McCarthy, S. Pollock	23-Jun-1987		Canada	New Brunswick				46	-66.4	112
Campoplex sp.	EE-3821-92 P3		ASSPP585-08	Atlantic Forestry Centre, Canadian Forest Service	Canada	New Brunswick	Yes	1	HQ106844	4	612	HQ025336	1	797							EE-3821-92 P3	Arthropoda	Insecta	Hymenoptera	Ichneumonidae	Campopleginae	Campoplex	Campoplex sp.	Eldon S. Eveleigh	eeveleig@nrcan.gc.ca	F	S	A	Epinota radicana				E.Eveleigh, P. McCarthy, S. Pollock	20-Jul-1992		Canada	New Brunswick	Restigouche	St-Quentin	Site composition: 50% balsam fir (Abies balsamea (L.) Mill.), 36% red spruce (Picea rubens Sarg.), 14% white birch (Betula papyrifera Marsh.)	47.483	-67.25	360
Campoplex sp.	EE-5394-91R P3		ASSPP587-08	Atlantic Forestry Centre, Canadian Forest Service	Canada	New Brunswick	Yes	1	HQ106845	4	607										EE-5394-91R P3	Arthropoda	Insecta	Hymenoptera	Ichneumonidae	Campopleginae	Campoplex	Campoplex sp.	H. E. Bisdee		F	S	A	Epinota radicana				E.Eveleigh, P. McCarthy, S. Pollock	02-Jul-1991		Canada	New Brunswick	Restigouche	St-Quentin	Site composition: 50% balsam fir (Abies balsamea (L.) Mill.), 36% red spruce (Picea rubens Sarg.), 14% white birch (Betula papyrifera Marsh.)	47.483	-67.25	360
Campoplex sp.	EE-P173-90 P2		ASSPP588-08	Atlantic Forestry Centre, Canadian Forest Service	Canada	New Brunswick	Yes	1	HQ106846	4	616	HQ025337	1	781							EE-P173-90 P2	Arthropoda	Insecta	Hymenoptera	Ichneumonidae	Campopleginae	Campoplex	Campoplex sp.	H. E. Bisdee		M	S	A	Choristoneura fumiferana				E.Eveleigh, P. McCarthy, S. Pollock	08-Jun-1990		Canada	New Brunswick				46	-66.4	112
Diadegma sp.	EE-4692-88 P1		ASSPP589-08	Atlantic Forestry Centre, Canadian Forest Service	Canada	New Brunswick	Yes	1	HQ107010	4	605	HQ025427	1	797							EE-4692-88 P1	Arthropoda	Insecta	Hymenoptera	Ichneumonidae	Campopleginae	Diadegma	Diadegma sp.	Eldon S. Eveleigh	eeveleig@nrcan.gc.ca	M	S	A	Coleotechnites piceaella				E.Eveleigh, P. McCarthy, S. Pollock	13-Jun-1988		Canada	New Brunswick	Sunbury	Acadia Research Forest	Site composition: 98% balsam fir (Abies balsamea (L.) Mill.), 1% red spruce (Picea rubens Sarg.), 1% red maple (Acer rubrum L.)	45.999	-66.263	58
Diadegma sp.	EE-5378-88 P1		ASSPP590-08	Atlantic Forestry Centre, Canadian Forest Service	Canada	New Brunswick	Yes	1	HQ107011	4	607	HQ025428	1	797							EE-5378-88 P1	Arthropoda	Insecta	Hymenoptera	Ichneumonidae	Campopleginae	Diadegma	Diadegma sp.	Eldon S. Eveleigh	eeveleig@nrcan.gc.ca	M	S	A	Coleotechnites piceaella				E.Eveleigh, P. McCarthy, S. Pollock	21-Jun-1988		Canada	New Brunswick	Sunbury	Acadia Research Forest	Site composition: 98% balsam fir (Abies balsamea (L.) Mill.), 1% red spruce (Picea rubens Sarg.), 1% red maple (Acer rubrum L.)	45.999	-66.263	58
Diadegma sp.	EE-3121-89 P1		ASSPP591-08	Atlantic Forestry Centre, Canadian Forest Service	Canada	New Brunswick	Yes	1	HQ107012	4	597	HQ025429	1	797							EE-3121-89 P1	Arthropoda	Insecta	Hymenoptera	Ichneumonidae	Campopleginae	Diadegma	Diadegma sp.	Eldon S. Eveleigh	eeveleig@nrcan.gc.ca	F	S	A	Coleotechnites piceaella				E.Eveleigh, P. McCarthy, S. Pollock	07-Jun-1989		Canada	New Brunswick	Sunbury	Acadia Research Forest	Site composition: 98% balsam fir (Abies balsamea (L.) Mill.), 1% red spruce (Picea rubens Sarg.), 1% red maple (Acer rubrum L.)	45.999	-66.263	58
Diadegma sp.	EE-330-88 P2		ASSPP592-08	Atlantic Forestry Centre, Canadian Forest Service	Canada	New Brunswick	Yes	1	HQ107013	4	605	HQ025430	1	797							EE-330-88 P2	Arthropoda	Insecta	Hymenoptera	Ichneumonidae	Campopleginae	Diadegma	Diadegma sp.	Eldon S. Eveleigh	eeveleig@nrcan.gc.ca	M	S	A	Coleotechnites piceaella				E.Eveleigh, P. McCarthy, S. Pollock	22-Apr-1988		Canada	New Brunswick				46	-66.4	112
Diadegma sp.	EE-4439-88 P2		ASSPP593-08	Atlantic Forestry Centre, Canadian Forest Service	Canada	New Brunswick	Yes	1	HQ107014	4	607	HQ025431	1	803							EE-4439-88 P2	Arthropoda	Insecta	Hymenoptera	Ichneumonidae	Campopleginae	Diadegma	Diadegma sp.	Eldon S. Eveleigh	eeveleig@nrcan.gc.ca	M	S	A	Coleotechnites piceaella				E.Eveleigh, P. McCarthy, S. Pollock	09-Jun-1988		Canada	New Brunswick				46	-66.4	112
Diadegma sp.	EE-4935-88 P2		ASSPP594-08	Atlantic Forestry Centre, Canadian Forest Service	Canada	New Brunswick	Yes	1	HQ107015	4	607	HQ025432	1	803							EE-4935-88 P2	Arthropoda	Insecta	Hymenoptera	Ichneumonidae	Campopleginae	Diadegma	Diadegma sp.	Eldon S. Eveleigh	eeveleig@nrcan.gc.ca	M	S	A	Coleotechnites piceaella				E.Eveleigh, P. McCarthy, S. Pollock	15-Jun-1988		Canada	New Brunswick				46	-66.4	112
Diadegma sp.	EE-2951-89 P2		ASSPP595-08	Atlantic Forestry Centre, Canadian Forest Service	Canada	New Brunswick	Yes	1	HQ107016	2	605										EE-2951-89 P2	Arthropoda	Insecta	Hymenoptera	Ichneumonidae	Campopleginae	Diadegma	Diadegma sp.	H. E. Bisdee		F	S	A	Coleotechnites piceaella				E.Eveleigh, P. McCarthy, S. Pollock	05-Jun-1989		Canada	New Brunswick				46	-66.4	112
Diadegma sp.	EE-3827-89 P2		ASSPP596-08	Atlantic Forestry Centre, Canadian Forest Service	Canada	New Brunswick	Yes	1	HQ107017	2	605										EE-3827-89 P2	Arthropoda	Insecta	Hymenoptera	Ichneumonidae	Campopleginae	Diadegma	Diadegma sp.	H. E. Bisdee		F	S	A	Coleotechnites piceaella				E.Eveleigh, P. McCarthy, S. Pollock	19-Jun-1989		Canada	New Brunswick				46	-66.4	112
Diadegma sp.	EE-3411-91 P2		ASSPP597-08	Atlantic Forestry Centre, Canadian Forest Service	Canada	New Brunswick	Yes	1	HQ107018	4	605	HQ025433	1	789							EE-3411-91 P2	Arthropoda	Insecta	Hymenoptera	Ichneumonidae	Campopleginae	Diadegma	Diadegma sp.	Eldon S. Eveleigh	eeveleig@nrcan.gc.ca	M	S	A	Coleotechnites piceaella				E.Eveleigh, P. McCarthy, S. Pollock	09-May-1991		Canada	New Brunswick				46	-66.4	112
Diadegma sp.	EE-1192-92 P2		ASSPP598-08	Atlantic Forestry Centre, Canadian Forest Service	Canada	New Brunswick	Yes	1	HQ107019	4	606										EE-1192-92 P2	Arthropoda	Insecta	Hymenoptera	Ichneumonidae	Campopleginae	Diadegma	Diadegma sp.	Eldon S. Eveleigh	eeveleig@nrcan.gc.ca	M	S	A	Coleotechnites piceaella				E.Eveleigh, P. McCarthy, S. Pollock	04-Apr-1992		Canada	New Brunswick				46	-66.4	112
Diadegma sp.	EE-2077-92 P2		ASSPP599-08	Atlantic Forestry Centre, Canadian Forest Service	Canada	New Brunswick	Yes	1	HQ107020	4	607	HQ025434	1	611							EE-2077-92 P2	Arthropoda	Insecta	Hymenoptera	Ichneumonidae	Campopleginae	Diadegma	Diadegma sp.	Eldon S. Eveleigh	eeveleig@nrcan.gc.ca	M	S	A	Coleotechnites piceaella				E.Eveleigh, P. McCarthy, S. Pollock	10-Jun-1992		Canada	New Brunswick				46	-66.4	112
Diadegma stenostomus group	EE-492-92 P2		ASSPP600-08	Atlantic Forestry Centre, Canadian Forest Service	Canada	New Brunswick	Yes	1	HQ107026	2	607										EE-492-92 P2	Arthropoda	Insecta	Hymenoptera	Ichneumonidae	Campopleginae	Diadegma	Diadegma stenostomus group	David B. Wahl	aei@aei.cfcoxmail.com	M	S	A	Coleotechnites piceaella				E.Eveleigh, P. McCarthy, S. Pollock	16-Jun-1992		Canada	New Brunswick				46	-66.4	112
Diadegma stenostomus group	EE-637-93 P3		ASSPP601-08	Atlantic Forestry Centre, Canadian Forest Service	Canada	New Brunswick	Yes	1	HQ107027	2	605										EE-637-93 P3	Arthropoda	Insecta	Hymenoptera	Ichneumonidae	Campopleginae	Diadegma	Diadegma stenostomus group	David B. Wahl	aei@aei.cfcoxmail.com	F	S	A	LEPIDOPTERA				E.Eveleigh, P. McCarthy, S. Pollock	28-Jun-1993		Canada	New Brunswick	Restigouche	St-Quentin	Site composition: 50% balsam fir (Abies balsamea (L.) Mill.), 36% red spruce (Picea rubens Sarg.), 14% white birch (Betula papyrifera Marsh.)	47.483	-67.25	360
Diadegma sp.	EE-2185-89 P3		ASSPP602-08	Atlantic Forestry Centre, Canadian Forest Service	Canada	New Brunswick	Yes	1	HQ107021	2	605	HQ025435	1	797							EE-2185-89 P3	Arthropoda	Insecta	Hymenoptera	Ichneumonidae	Campopleginae	Diadegma	Diadegma sp.	Eldon S. Eveleigh	eeveleig@nrcan.gc.ca	F	S	A	Choristoneura fumiferana				E.Eveleigh, P. McCarthy, S. Pollock	14-May-1989		Canada	New Brunswick	Restigouche	St-Quentin	Site composition: 50% balsam fir (Abies balsamea (L.) Mill.), 36% red spruce (Picea rubens Sarg.), 14% white birch (Betula papyrifera Marsh.)	47.483	-67.25	360
Diadegma sp.	EE-2990-89 P3		ASSPP603-08	Atlantic Forestry Centre, Canadian Forest Service	Canada	New Brunswick	Yes	1	HQ107022	2	616	HQ025436	1	797							EE-2990-89 P3	Arthropoda	Insecta	Hymenoptera	Ichneumonidae	Campopleginae	Diadegma	Diadegma sp.	Eldon S. Eveleigh	eeveleig@nrcan.gc.ca	F	S	A	Choristoneura fumiferana				E.Eveleigh, P. McCarthy, S. Pollock	05-Jun-1989		Canada	New Brunswick	Restigouche	St-Quentin	Site composition: 50% balsam fir (Abies balsamea (L.) Mill.), 36% red spruce (Picea rubens Sarg.), 14% white birch (Betula papyrifera Marsh.)	47.483	-67.25	360
Diadegma sp.	EE-3526-89 P3		ASSPP605-08	Atlantic Forestry Centre, Canadian Forest Service	Canada	New Brunswick	Yes	1	HQ107023	2	616	HQ025437	1	797							EE-3526-89 P3	Arthropoda	Insecta	Hymenoptera	Ichneumonidae	Campopleginae	Diadegma	Diadegma sp.	Eldon S. Eveleigh	eeveleig@nrcan.gc.ca	F	S	A	Choristoneura fumiferana				E.Eveleigh, P. McCarthy, S. Pollock	12-Jun-1989		Canada	New Brunswick	Restigouche	St-Quentin	Site composition: 50% balsam fir (Abies balsamea (L.) Mill.), 36% red spruce (Picea rubens Sarg.), 14% white birch (Betula papyrifera Marsh.)	47.483	-67.25	360
Diadegma sp.	EE-3987-90 P3		ASSPP606-08	Atlantic Forestry Centre, Canadian Forest Service	Canada	New Brunswick	Yes	1	HQ107024	2	605	HQ025438	1	803							EE-3987-90 P3	Arthropoda	Insecta	Hymenoptera	Ichneumonidae	Campopleginae	Diadegma	Diadegma sp.	Eldon S. Eveleigh	eeveleig@nrcan.gc.ca	M	S	A	Coleotechnites piceaella				E.Eveleigh, P. McCarthy, S. Pollock	12-Jul-1990		Canada	New Brunswick	Restigouche	St-Quentin	Site composition: 50% balsam fir (Abies balsamea (L.) Mill.), 36% red spruce (Picea rubens Sarg.), 14% white birch (Betula papyrifera Marsh.)	47.483	-67.25	360
Diadegma sp.	EE-4322-90 P3		ASSPP607-08	Atlantic Forestry Centre, Canadian Forest Service	Canada	New Brunswick	Yes	1	HQ107025	2	605	HQ025439	1	797							EE-4322-90 P3	Arthropoda	Insecta	Hymenoptera	Ichneumonidae	Campopleginae	Diadegma	Diadegma sp.	Eldon S. Eveleigh	eeveleig@nrcan.gc.ca	M	S	A	Coleotechnites piceaella				E.Eveleigh, P. McCarthy, S. Pollock	23-Jul-1990		Canada	New Brunswick	Restigouche	St-Quentin	Site composition: 50% balsam fir (Abies balsamea (L.) Mill.), 36% red spruce (Picea rubens Sarg.), 14% white birch (Betula papyrifera Marsh.)	47.483	-67.25	360
Tranosema tenuifemur	EE-3304-87 P1		ASSPP608-08	Atlantic Forestry Centre, Canadian Forest Service	Canada	New Brunswick	Yes	1	HQ107908	2	613		1								EE-3304-87 P1	Arthropoda	Insecta	Hymenoptera	Ichneumonidae		Tranosema	Tranosema tenuifemur	Eldon S. Eveleigh	eeveleig@nrcan.gc.ca	U	S	A	Choristoneura fumiferana				E.Eveleigh, P. McCarthy, S. Pollock	20-May-1987		Canada	New Brunswick	Sunbury	Acadia Research Forest	Site composition: 98% balsam fir (Abies balsamea (L.) Mill.), 1% red spruce (Picea rubens Sarg.), 1% red maple (Acer rubrum L.)	45.999	-66.263	58
Tranosema tenuifemur	EE-4618-88 P1		ASSPP609-08	Atlantic Forestry Centre, Canadian Forest Service	Canada	New Brunswick	Yes	1	HQ107909	2	613	HQ025777	1	797							EE-4618-88 P1	Arthropoda	Insecta	Hymenoptera	Ichneumonidae		Tranosema	Tranosema tenuifemur	Eldon S. Eveleigh	eeveleig@nrcan.gc.ca	F	S	A	Choristoneura fumiferana				E.Eveleigh, P. McCarthy, S. Pollock	13-Jun-1988		Canada	New Brunswick	Sunbury	Acadia Research Forest	Site composition: 98% balsam fir (Abies balsamea (L.) Mill.), 1% red spruce (Picea rubens Sarg.), 1% red maple (Acer rubrum L.)	45.999	-66.263	58
Tranosema tenuifemur	EE-P603-89 P2		ASSPP610-08	Atlantic Forestry Centre, Canadian Forest Service	Canada	New Brunswick	Yes	1	HQ107910	2	613	HQ025778	1	797							EE-P603-89 P2	Arthropoda	Insecta	Hymenoptera	Ichneumonidae		Tranosema	Tranosema tenuifemur	H. E. Bisdee		F	S	A	Choristoneura fumiferana				E.Eveleigh, P. McCarthy, S. Pollock	21-Jun-1989		Canada	New Brunswick				46	-66.4	112
Tranosema tenuifemur	EE-2272-89R P2		ASSPP611-08	Atlantic Forestry Centre, Canadian Forest Service	Canada	New Brunswick	Yes	1	HQ107911	2	617	HQ025779	1	801							EE-2272-89R P2	Arthropoda	Insecta	Hymenoptera	Ichneumonidae		Tranosema	Tranosema tenuifemur	H. E. Bisdee		F	S	A	Choristoneura fumiferana				E.Eveleigh, P. McCarthy, S. Pollock	23-May-1989		Canada	New Brunswick				46	-66.4	112
Tranosema tenuifemur	EE-2826-89R P2		ASSPP612-08	Atlantic Forestry Centre, Canadian Forest Service	Canada	New Brunswick	Yes	1	HQ107912	2	613	HQ025780	1	632							EE-2826-89R P2	Arthropoda	Insecta	Hymenoptera	Ichneumonidae		Tranosema	Tranosema tenuifemur	H. E. Bisdee		M	S	A	Choristoneura fumiferana				E.Eveleigh, P. McCarthy, S. Pollock	31-May-1989		Canada	New Brunswick				46	-66.4	112
Tranosema tenuifemur	EE-2838-89R P2		ASSPP613-08	Atlantic Forestry Centre, Canadian Forest Service	Canada	New Brunswick	Yes	1	HQ107913	2	605	HQ025781	1	797							EE-2838-89R P2	Arthropoda	Insecta	Hymenoptera	Ichneumonidae		Tranosema	Tranosema tenuifemur	H. E. Bisdee		F	S	A	Choristoneura fumiferana				E.Eveleigh, P. McCarthy, S. Pollock	31-May-1989		Canada	New Brunswick				46	-66.4	112
Tranosema tenuifemur	EE-758PL-93 P2		ASSPP614-08	Atlantic Forestry Centre, Canadian Forest Service	Canada	New Brunswick	Yes	1	HQ107914	2	609	HQ025782	1	678							EE-758PL-93 P2	Arthropoda	Insecta	Hymenoptera	Ichneumonidae		Tranosema	Tranosema tenuifemur	David B. Wahl	aei@aei.cfcoxmail.com	F	S	A	Choristoneura fumiferana				E.Eveleigh, P. McCarthy, S. Pollock	03-Jun-1993		Canada	New Brunswick				46	-66.4	112
Tranosema tenuifemur	EE-1101PL-93-P2		ASSPP615-08	Atlantic Forestry Centre, Canadian Forest Service	Canada	New Brunswick	Yes	1	HQ107915	2	602	HQ025783	1	797							EE-1101PL-93-P2	Arthropoda	Insecta	Hymenoptera	Ichneumonidae		Tranosema	Tranosema tenuifemur	Eldon S. Eveleigh	eeveleig@nrcan.gc.ca	M	S	A	Choristoneura fumiferana				E.Eveleigh, P. McCarthy, S. Pollock	09-Jun-1993		Canada	New Brunswick				46	-66.4	112
Tranosema tenuifemur	EE-3925-89R P3		ASSPP616-08	Atlantic Forestry Centre, Canadian Forest Service	Canada	New Brunswick	Yes	1	HQ107916	2	609	HQ025784	1	797							EE-3925-89R P3	Arthropoda	Insecta	Hymenoptera	Ichneumonidae		Tranosema	Tranosema tenuifemur	H. E. Bisdee		M	S	A	Choristoneura fumiferana				E.Eveleigh, P. McCarthy, S. Pollock	19-Jun-1989		Canada	New Brunswick	Restigouche	St-Quentin	Site composition: 50% balsam fir (Abies balsamea (L.) Mill.), 36% red spruce (Picea rubens Sarg.), 14% white birch (Betula papyrifera Marsh.)	47.483	-67.25	360
Tranosema tenuifemur	EE-3028-89R P3		ASSPP617-08	Atlantic Forestry Centre, Canadian Forest Service	Canada	New Brunswick	Yes	1	HQ107917	2	606		1								EE-3028-89R P3	Arthropoda	Insecta	Hymenoptera	Ichneumonidae		Tranosema	Tranosema tenuifemur	H. E. Bisdee		M	S	A	Choristoneura fumiferana				E.Eveleigh, P. McCarthy, S. Pollock	05-Jun-1989		Canada	New Brunswick	Restigouche	St-Quentin	Site composition: 50% balsam fir (Abies balsamea (L.) Mill.), 36% red spruce (Picea rubens Sarg.), 14% white birch (Betula papyrifera Marsh.)	47.483	-67.25	360
Tranosema tenuifemur	EE-2558-89R P3		ASSPP618-08	Atlantic Forestry Centre, Canadian Forest Service	Canada	New Brunswick	Yes	1	HQ107918	2	601	HQ025785	1	704							EE-2558-89R P3	Arthropoda	Insecta	Hymenoptera	Ichneumonidae		Tranosema	Tranosema tenuifemur	H. E. Bisdee		M	S	A	Choristoneura fumiferana				E.Eveleigh, P. McCarthy, S. Pollock	25-May-1989		Canada	New Brunswick	Restigouche	St-Quentin	Site composition: 50% balsam fir (Abies balsamea (L.) Mill.), 36% red spruce (Picea rubens Sarg.), 14% white birch (Betula papyrifera Marsh.)	47.483	-67.25	360
Tranosema tenuifemur	EE-4574-88 P3		ASSPP619-08	Atlantic Forestry Centre, Canadian Forest Service	Canada	New Brunswick	Yes	1	HQ107919	2	613	HQ025786	1	797							EE-4574-88 P3	Arthropoda	Insecta	Hymenoptera	Ichneumonidae		Tranosema	Tranosema tenuifemur	Eldon S. Eveleigh	eeveleig@nrcan.gc.ca	F	S	A	Choristoneura fumiferana				E.Eveleigh, P. McCarthy, S. Pollock	09-Jun-1988		Canada	New Brunswick	Restigouche	St-Quentin	Site composition: 50% balsam fir (Abies balsamea (L.) Mill.), 36% red spruce (Picea rubens Sarg.), 14% white birch (Betula papyrifera Marsh.)	47.483	-67.25	360
Tranosema tenuifemur	EE-5364-88 P3		ASSPP620-08	Atlantic Forestry Centre, Canadian Forest Service	Canada	New Brunswick	Yes	1	HQ107920	2	608	HQ025787	1	797							EE-5364-88 P3	Arthropoda	Insecta	Hymenoptera	Ichneumonidae		Tranosema	Tranosema tenuifemur	Eldon S. Eveleigh	eeveleig@nrcan.gc.ca	F	S	A	Choristoneura fumiferana				E.Eveleigh, P. McCarthy, S. Pollock	20-Jun-1988		Canada	New Brunswick	Restigouche	St-Quentin	Site composition: 50% balsam fir (Abies balsamea (L.) Mill.), 36% red spruce (Picea rubens Sarg.), 14% white birch (Betula papyrifera Marsh.)	47.483	-67.25	360
Tranosema tenuifemur	EE-5839-88 P3		ASSPP621-08	Atlantic Forestry Centre, Canadian Forest Service	Canada	New Brunswick	Yes	1	HQ107921	2	608	HQ025788	1	797							EE-5839-88 P3	Arthropoda	Insecta	Hymenoptera	Ichneumonidae		Tranosema	Tranosema tenuifemur	Eldon S. Eveleigh	eeveleig@nrcan.gc.ca	F	S	A	Choristoneura fumiferana				E.Eveleigh, P. McCarthy, S. Pollock	27-Jun-1988		Canada	New Brunswick	Restigouche	St-Quentin	Site composition: 50% balsam fir (Abies balsamea (L.) Mill.), 36% red spruce (Picea rubens Sarg.), 14% white birch (Betula papyrifera Marsh.)	47.483	-67.25	360
Tranosema tenuifemur	EE-532-93 P3		ASSPP622-08	Atlantic Forestry Centre, Canadian Forest Service	Canada	New Brunswick	Yes	1	HQ107922	2	608	HQ025789	1	797							EE-532-93 P3	Arthropoda	Insecta	Hymenoptera	Ichneumonidae		Tranosema	Tranosema tenuifemur	Eldon S. Eveleigh	eeveleig@nrcan.gc.ca	M	S	A	Choristoneura fumiferana				E.Eveleigh, P. McCarthy, S. Pollock	21-Jun-1993		Canada	New Brunswick	Restigouche	St-Quentin	Site composition: 50% balsam fir (Abies balsamea (L.) Mill.), 36% red spruce (Picea rubens Sarg.), 14% white birch (Betula papyrifera Marsh.)	47.483	-67.25	360
Tranosema tenuifemur	EE-688-93 P3		ASSPP623-08	Atlantic Forestry Centre, Canadian Forest Service	Canada	New Brunswick	Yes	1	HQ107923	2	608	HQ025790	1	797							EE-688-93 P3	Arthropoda	Insecta	Hymenoptera	Ichneumonidae		Tranosema	Tranosema tenuifemur	Eldon S. Eveleigh	eeveleig@nrcan.gc.ca	F	S	A	Acleris variana				E.Eveleigh, P. McCarthy, S. Pollock	05-Jul-1993		Canada	New Brunswick	Restigouche	St-Quentin	Site composition: 50% balsam fir (Abies balsamea (L.) Mill.), 36% red spruce (Picea rubens Sarg.), 14% white birch (Betula papyrifera Marsh.)	47.483	-67.25	360
Scambus sp.	EE-6656-88 P3		ASSPP624-08	Atlantic Forestry Centre, Canadian Forest Service	Canada	New Brunswick	Yes	1	HQ107768	2	383	HQ025755	1	803				HQ152862	2	1649	EE-6656-88 P3	Arthropoda	Insecta	Hymenoptera	Ichneumonidae	Pimplinae	Scambus	Scambus sp.	Eldon S. Eveleigh	eeveleig@nrcan.gc.ca	F	S	A	Choristoneura fumiferana				E.Eveleigh, P. McCarthy, S. Pollock	14-Jul-1988		Canada	New Brunswick	Restigouche	St-Quentin	Site composition: 50% balsam fir (Abies balsamea (L.) Mill.), 36% red spruce (Picea rubens Sarg.), 14% white birch (Betula papyrifera Marsh.)	47.483	-67.25	360
Scambus sp.	EE-6915-88 P3		ASSPP625-08	Atlantic Forestry Centre, Canadian Forest Service	Canada	New Brunswick	Yes	1	HQ107769	2	612	HQ025756	1	803				HQ152863	2	1660	EE-6915-88 P3	Arthropoda	Insecta	Hymenoptera	Ichneumonidae	Pimplinae	Scambus	Scambus sp.	Eldon S. Eveleigh	eeveleig@nrcan.gc.ca	F	S	A	Choristoneura fumiferana				E.Eveleigh, P. McCarthy, S. Pollock	25-Jul-1988		Canada	New Brunswick	Restigouche	St-Quentin	Site composition: 50% balsam fir (Abies balsamea (L.) Mill.), 36% red spruce (Picea rubens Sarg.), 14% white birch (Betula papyrifera Marsh.)	47.483	-67.25	360
Scambus sp.	EE-4292-90R P3		ASSPP626-08	Atlantic Forestry Centre, Canadian Forest Service	Canada	New Brunswick	Yes	1	HQ107770	2	613		1						2		EE-4292-90R P3	Arthropoda	Insecta	Hymenoptera	Ichneumonidae	Pimplinae	Scambus	Scambus sp.	Eldon S. Eveleigh	eeveleig@nrcan.gc.ca	F	S	A	Choristoneura fumiferana				E.Eveleigh, P. McCarthy, S. Pollock	23-Jul-1990		Canada	New Brunswick	Restigouche	St-Quentin	Site composition: 50% balsam fir (Abies balsamea (L.) Mill.), 36% red spruce (Picea rubens Sarg.), 14% white birch (Betula papyrifera Marsh.)	47.483	-67.25	360
Scambus hispae	EE-4310-90R P3		ASSPP627-08	Atlantic Forestry Centre, Canadian Forest Service	Canada	New Brunswick	Yes	1	HQ107764	2	605										EE-4310-90R P3	Arthropoda	Insecta	Hymenoptera	Ichneumonidae	Pimplinae	Scambus	Scambus hispae	Eldon S. Eveleigh	eeveleig@nrcan.gc.ca	F	S	A	Choristoneura fumiferana				E.Eveleigh, P. McCarthy, S. Pollock	23-Jul-1990		Canada	New Brunswick	Restigouche	St-Quentin	Site composition: 50% balsam fir (Abies balsamea (L.) Mill.), 36% red spruce (Picea rubens Sarg.), 14% white birch (Betula papyrifera Marsh.)	47.483	-67.25	360
Scambus hispae	EE-4445-90R P3		ASSPP628-08	Atlantic Forestry Centre, Canadian Forest Service	Canada	New Brunswick	Yes	1	HQ107765	2	601	HQ025753	1	801							EE-4445-90R P3	Arthropoda	Insecta	Hymenoptera	Ichneumonidae	Pimplinae	Scambus	Scambus hispae	Eldon S. Eveleigh	eeveleig@nrcan.gc.ca	M	S	A	Choristoneura fumiferana				E.Eveleigh, P. McCarthy, S. Pollock	30-Jul-1990		Canada	New Brunswick	Restigouche	St-Quentin	Site composition: 50% balsam fir (Abies balsamea (L.) Mill.), 36% red spruce (Picea rubens Sarg.), 14% white birch (Betula papyrifera Marsh.)	47.483	-67.25	360
Scambus sp.	EE-4146-90 P3		ASSPP629-08	Atlantic Forestry Centre, Canadian Forest Service	Canada	New Brunswick	Yes	1	HQ107771	2	614	HQ025757	1	797							EE-4146-90 P3	Arthropoda	Insecta	Hymenoptera	Ichneumonidae	Pimplinae	Scambus	Scambus sp.	Eldon S. Eveleigh	eeveleig@nrcan.gc.ca	M	S	A	Acleris variana				E.Eveleigh, P. McCarthy, S. Pollock	16-Jul-1990		Canada	New Brunswick	Restigouche	St-Quentin	Site composition: 50% balsam fir (Abies balsamea (L.) Mill.), 36% red spruce (Picea rubens Sarg.), 14% white birch (Betula papyrifera Marsh.)	47.483	-67.25	360
Scambus sp.	EE-3794-92 P3		ASSPP630-08	Atlantic Forestry Centre, Canadian Forest Service	Canada	New Brunswick	Yes	1	HQ107772	2	602										EE-3794-92 P3	Arthropoda	Insecta	Hymenoptera	Ichneumonidae	Pimplinae	Scambus	Scambus sp.	Eldon S. Eveleigh	eeveleig@nrcan.gc.ca	M	S	A	Choristoneura fumiferana				E.Eveleigh, P. McCarthy, S. Pollock	20-Jul-1992		Canada	New Brunswick	Restigouche	St-Quentin	Site composition: 50% balsam fir (Abies balsamea (L.) Mill.), 36% red spruce (Picea rubens Sarg.), 14% white birch (Betula papyrifera Marsh.)	47.483	-67.25	360
Scambus hispae	EE-E39-95 P2		ASSPP631-08	Atlantic Forestry Centre, Canadian Forest Service	Canada	New Brunswick	Yes	1	HQ107766	2	601	HQ025754	1	803							EE-E39-95 P2	Arthropoda	Insecta	Hymenoptera	Ichneumonidae	Pimplinae	Scambus	Scambus hispae	Eldon S. Eveleigh	eeveleig@nrcan.gc.ca	F	S	A	Choristoneura fumiferana				E.Eveleigh, P. McCarthy, S. Pollock	26-Jun-1995		Canada	New Brunswick				46	-66.4	112
Scambus hispae	EE-C22-95 P2		ASSPP632-08	Atlantic Forestry Centre, Canadian Forest Service	Canada	New Brunswick	Yes	1	HQ107767	2	604										EE-C22-95 P2	Arthropoda	Insecta	Hymenoptera	Ichneumonidae	Pimplinae	Scambus	Scambus hispae	Eldon S. Eveleigh	eeveleig@nrcan.gc.ca	F	S	A	Choristoneura fumiferana				E.Eveleigh, P. McCarthy, S. Pollock	04-Jul-1995		Canada	New Brunswick				46	-66.4	112
Tranosema rostrale	EE-5168-87 P1		ASSPP633-08	Atlantic Forestry Centre, Canadian Forest Service	Canada	New Brunswick	Yes	1	HQ107902	2	601	HQ025773	1	368							EE-5168-87 P1	Arthropoda	Insecta	Hymenoptera	Ichneumonidae		Tranosema	Tranosema rostrale	Eldon S. Eveleigh	eeveleig@nrcan.gc.ca	M	S	A	Choristoneura fumiferana				E.Eveleigh, P. McCarthy, S. Pollock	04-Jun-1987		Canada	New Brunswick	Sunbury	Acadia Research Forest	Site composition: 98% balsam fir (Abies balsamea (L.) Mill.), 1% red spruce (Picea rubens Sarg.), 1% red maple (Acer rubrum L.)	45.999	-66.263	58
Tranosema rostrale	EE-5079-87 P2		ASSPP634-08	Atlantic Forestry Centre, Canadian Forest Service	Canada	New Brunswick	Yes	1	HQ107903	2	601										EE-5079-87 P2	Arthropoda	Insecta	Hymenoptera	Ichneumonidae		Tranosema	Tranosema rostrale	Eldon S. Eveleigh	eeveleig@nrcan.gc.ca	M	S	A	Choristoneura fumiferana				E.Eveleigh, P. McCarthy, S. Pollock	03-Jun-1987		Canada	New Brunswick				46	-66.4	112
Tranosema rostrale	EE-9-83R P2		ASSPP635-08	Atlantic Forestry Centre, Canadian Forest Service	Canada	New Brunswick	Yes	1	HQ107904	2	605	HQ025774	1	742							EE-9-83R P2	Arthropoda	Insecta	Hymenoptera	Ichneumonidae		Tranosema	Tranosema rostrale	Eldon S. Eveleigh	eeveleig@nrcan.gc.ca	F	S	A	Choristoneura fumiferana				E.Eveleigh, P. McCarthy, S. Pollock	06-Jun-1983		Canada	New Brunswick				46	-66.4	112
Tranosema rostrale	EE-3374-90R P2		ASSPP636-08	Atlantic Forestry Centre, Canadian Forest Service	Canada	New Brunswick	Yes	1	HQ107905	2	601										EE-3374-90R P2	Arthropoda	Insecta	Hymenoptera	Ichneumonidae		Tranosema	Tranosema rostrale	Eldon S. Eveleigh	eeveleig@nrcan.gc.ca	F	S	A	Choristoneura fumiferana				E.Eveleigh, P. McCarthy, S. Pollock	27-Jun-1990		Canada	New Brunswick				46	-66.4	112
Tranosema rostrale	EE-2554-92 P3		ASSPP637-08	Atlantic Forestry Centre, Canadian Forest Service	Canada	New Brunswick	Yes	1	HQ107906	2	611	HQ025775	1	369							EE-2554-92 P3	Arthropoda	Insecta	Hymenoptera	Ichneumonidae		Tranosema	Tranosema rostrale	Eldon S. Eveleigh	eeveleig@nrcan.gc.ca	M	S	A	Choristoneura fumiferana				E.Eveleigh, P. McCarthy, S. Pollock	22-Jun-1992		Canada	New Brunswick	Restigouche	St-Quentin	Site composition: 50% balsam fir (Abies balsamea (L.) Mill.), 36% red spruce (Picea rubens Sarg.), 14% white birch (Betula papyrifera Marsh.)	47.483	-67.25	360
Tranosema rostrale	EE-2557-92 P3		ASSPP638-08	Atlantic Forestry Centre, Canadian Forest Service	Canada	New Brunswick	Yes	1	HQ107907	2	605	HQ025776	1	797							EE-2557-92 P3	Arthropoda	Insecta	Hymenoptera	Ichneumonidae		Tranosema	Tranosema rostrale	Eldon S. Eveleigh	eeveleig@nrcan.gc.ca	F	S	A	Choristoneura fumiferana				E.Eveleigh, P. McCarthy, S. Pollock	22-Jun-1992		Canada	New Brunswick	Restigouche	St-Quentin	Site composition: 50% balsam fir (Abies balsamea (L.) Mill.), 36% red spruce (Picea rubens Sarg.), 14% white birch (Betula papyrifera Marsh.)	47.483	-67.25	360
Enytus montanus	EE-H80-88 P3		ASSPP639-08	Atlantic Forestry Centre, Canadian Forest Service	Canada	New Brunswick	Yes	1	HQ107184	2	612										EE-H80-88 P3	Arthropoda	Insecta	Hymenoptera	Ichneumonidae	Campopleginae	Enytus	Enytus montanus	H. E. Bisdee		M	S	A	Choristoneura fumiferana				E.Eveleigh, P. McCarthy, S. Pollock	20-Jun-1988		Canada	New Brunswick	Restigouche	St-Quentin	Site composition: 50% balsam fir (Abies balsamea (L.) Mill.), 36% red spruce (Picea rubens Sarg.), 14% white birch (Betula papyrifera Marsh.)	47.483	-67.25	360
Enytus montanus	EE-H441-88 P3		ASSPP640-08	Atlantic Forestry Centre, Canadian Forest Service	Canada	New Brunswick	Yes	1	HQ107185	2	605										EE-H441-88 P3	Arthropoda	Insecta	Hymenoptera	Ichneumonidae	Campopleginae	Enytus	Enytus montanus	H. E. Bisdee		M	S	A	Choristoneura fumiferana				E.Eveleigh, P. McCarthy, S. Pollock	04-Jul-1988		Canada	New Brunswick	Restigouche	St-Quentin	Site composition: 50% balsam fir (Abies balsamea (L.) Mill.), 36% red spruce (Picea rubens Sarg.), 14% white birch (Betula papyrifera Marsh.)	47.483	-67.25	360
Enytus montanus	EE-H226-91 P3		ASSPP641-08	Atlantic Forestry Centre, Canadian Forest Service	Canada	New Brunswick	Yes	1	HQ107186	2	600	HQ025513	1	797							EE-H226-91 P3	Arthropoda	Insecta	Hymenoptera	Ichneumonidae	Campopleginae	Enytus	Enytus montanus	H. E. Bisdee		F	S	A	Choristoneura fumiferana				E.Eveleigh, P. McCarthy, S. Pollock	04-Jul-1991		Canada	New Brunswick	Restigouche	St-Quentin	Site composition: 50% balsam fir (Abies balsamea (L.) Mill.), 36% red spruce (Picea rubens Sarg.), 14% white birch (Betula papyrifera Marsh.)	47.483	-67.25	360
Enytus montanus	EE-4238-88 P3		ASSPP642-08	Atlantic Forestry Centre, Canadian Forest Service	Canada	New Brunswick	Yes	1	HQ107187	2	600										EE-4238-88 P3	Arthropoda	Insecta	Hymenoptera	Ichneumonidae	Campopleginae	Enytus	Enytus montanus	H. E. Bisdee		F	S	A	Choristoneura fumiferana				E.Eveleigh, P. McCarthy, S. Pollock	06-Jun-1988		Canada	New Brunswick	Restigouche	St-Quentin	Site composition: 50% balsam fir (Abies balsamea (L.) Mill.), 36% red spruce (Picea rubens Sarg.), 14% white birch (Betula papyrifera Marsh.)	47.483	-67.25	360
Enytus montanus	EE-4677-88 P1		ASSPP643-08	Atlantic Forestry Centre, Canadian Forest Service	Canada	New Brunswick	Yes	1	HQ107188	2	616	HQ025514	1	797							EE-4677-88 P1	Arthropoda	Insecta	Hymenoptera	Ichneumonidae	Campopleginae	Enytus	Enytus montanus	Eldon S. Eveleigh	eeveleig@nrcan.gc.ca	M	S	A	Choristoneura fumiferana				E.Eveleigh, P. McCarthy, S. Pollock	15-Jun-1988		Canada	New Brunswick	Sunbury	Acadia Research Forest	Site composition: 98% balsam fir (Abies balsamea (L.) Mill.), 1% red spruce (Picea rubens Sarg.), 1% red maple (Acer rubrum L.)	45.999	-66.263	58
Enytus montanus	EE-5555-87 P2		ASSPP644-08	Atlantic Forestry Centre, Canadian Forest Service	Canada	New Brunswick	Yes	1	HQ107189	2	606	HQ025515	1	778							EE-5555-87 P2	Arthropoda	Insecta	Hymenoptera	Ichneumonidae	Campopleginae	Enytus	Enytus montanus	Eldon S. Eveleigh	eeveleig@nrcan.gc.ca	F	S	A	Choristoneura fumiferana				E.Eveleigh, P. McCarthy, S. Pollock	08-Jun-1987		Canada	New Brunswick				46	-66.4	112
Enytus montanus	EE-4916-88 P2		ASSPP645-08	Atlantic Forestry Centre, Canadian Forest Service	Canada	New Brunswick	Yes	1	HQ107190	2	387	HQ025516	1	797							EE-4916-88 P2	Arthropoda	Insecta	Hymenoptera	Ichneumonidae	Campopleginae	Enytus	Enytus montanus	Eldon S. Eveleigh	eeveleig@nrcan.gc.ca	M	S	A	Choristoneura fumiferana				E.Eveleigh, P. McCarthy, S. Pollock	15-Jun-1988		Canada	New Brunswick				46	-66.4	112
Enytus montanus	EE-5849-88 P3		ASSPP646-08	Atlantic Forestry Centre, Canadian Forest Service	Canada	New Brunswick	Yes	1	HQ107191	2	616	HQ025517	1	797							EE-5849-88 P3	Arthropoda	Insecta	Hymenoptera	Ichneumonidae	Campopleginae	Enytus	Enytus montanus	Eldon S. Eveleigh	eeveleig@nrcan.gc.ca	F	S	A	Choristoneura fumiferana				E.Eveleigh, P. McCarthy, S. Pollock	27-Jun-1988		Canada	New Brunswick	Restigouche	St-Quentin	Site composition: 50% balsam fir (Abies balsamea (L.) Mill.), 36% red spruce (Picea rubens Sarg.), 14% white birch (Betula papyrifera Marsh.)	47.483	-67.25	360
Trathala recurvariae	EE-5917-88 P1		ASSPP647-08	Atlantic Forestry Centre, Canadian Forest Service	Canada	New Brunswick	Yes	1	HQ107934	2	301	HQ025798	1	783							EE-5917-88 P1	Arthropoda	Insecta	Hymenoptera	Ichneumonidae	Cremastinae	Trathala	Trathala recurvariae	Eldon S. Eveleigh	eeveleig@nrcan.gc.ca	M	S	A	Acleris variana				E.Eveleigh, P. McCarthy, S. Pollock	29-Jun-1988		Canada	New Brunswick	Sunbury	Acadia Research Forest	Site composition: 98% balsam fir (Abies balsamea (L.) Mill.), 1% red spruce (Picea rubens Sarg.), 1% red maple (Acer rubrum L.)	45.999	-66.263	58
Trathala recurvariae	EE-5702-88 P2		ASSPP648-08	Atlantic Forestry Centre, Canadian Forest Service	Canada	New Brunswick	Yes	1	HQ107935	2	301	HQ025799	1	499					2		EE-5702-88 P2	Arthropoda	Insecta	Hymenoptera	Ichneumonidae	Cremastinae	Trathala	Trathala recurvariae	Eldon S. Eveleigh	eeveleig@nrcan.gc.ca	F	S	A	Acleris variana				E.Eveleigh, P. McCarthy, S. Pollock	27-Jun-1988		Canada	New Brunswick				46	-66.4	112
Trathala recurvariae	EE-4163-89R P2		ASSPP649-08	Atlantic Forestry Centre, Canadian Forest Service	Canada	New Brunswick	Yes	1	HQ107936	2	295								2		EE-4163-89R P2	Arthropoda	Insecta	Hymenoptera	Ichneumonidae	Cremastinae	Trathala	Trathala recurvariae	Eldon S. Eveleigh	eeveleig@nrcan.gc.ca	F	S	A	Acleris variana				E.Eveleigh, P. McCarthy, S. Pollock	29-Jun-1989		Canada	New Brunswick				46	-66.4	112
Trathala recurvariae	EE-3151-89R P1		ASSPP650-08	Atlantic Forestry Centre, Canadian Forest Service	Canada	New Brunswick	Yes	1	HQ107937	2	290								2		EE-3151-89R P1	Arthropoda	Insecta	Hymenoptera	Ichneumonidae	Cremastinae	Trathala	Trathala recurvariae	Eldon S. Eveleigh	eeveleig@nrcan.gc.ca	M	S	A	Coleotechnites piceaella				E.Eveleigh, P. McCarthy, S. Pollock	08-Jun-1989		Canada	New Brunswick	Sunbury	Acadia Research Forest	Site composition: 98% balsam fir (Abies balsamea (L.) Mill.), 1% red spruce (Picea rubens Sarg.), 1% red maple (Acer rubrum L.)	45.999	-66.263	58
Trathala recurvariae	EE-4968-88 P2		ASSPP651-08	Atlantic Forestry Centre, Canadian Forest Service	Canada	New Brunswick	Yes	1	HQ107938	2	301								2		EE-4968-88 P2	Arthropoda	Insecta	Hymenoptera	Ichneumonidae	Cremastinae	Trathala	Trathala recurvariae	Eldon S. Eveleigh	eeveleig@nrcan.gc.ca	F	S	A	Coleotechnites piceaella				E.Eveleigh, P. McCarthy, S. Pollock	15-Jun-1988		Canada	New Brunswick				46	-66.4	112
Trathala recurvariae	EE-2925-90R P3		ASSPP652-08	Atlantic Forestry Centre, Canadian Forest Service	Canada	New Brunswick	Yes	1	HQ107939	2	290								2		EE-2925-90R P3	Arthropoda	Insecta	Hymenoptera	Ichneumonidae	Cremastinae	Trathala	Trathala recurvariae	Eldon S. Eveleigh	eeveleig@nrcan.gc.ca	F	S	A	Coleotechnites piceaella				E.Eveleigh, P. McCarthy, S. Pollock	14-Jun-1990		Canada	New Brunswick	Restigouche	St-Quentin	Site composition: 50% balsam fir (Abies balsamea (L.) Mill.), 36% red spruce (Picea rubens Sarg.), 14% white birch (Betula papyrifera Marsh.)	47.483	-67.25	360
Trathala recurvariae	EE-2049-92 P3		ASSPP653-08	Atlantic Forestry Centre, Canadian Forest Service	Canada	New Brunswick	Yes	1	HQ107940	2	606	HQ025800	1	765							EE-2049-92 P3	Arthropoda	Insecta	Hymenoptera	Ichneumonidae	Cremastinae	Trathala	Trathala recurvariae	Eldon S. Eveleigh	eeveleig@nrcan.gc.ca	M	S	A	Coleotechnites piceaella				E.Eveleigh, P. McCarthy, S. Pollock	08-Jun-1992		Canada	New Brunswick	Restigouche	St-Quentin	Site composition: 50% balsam fir (Abies balsamea (L.) Mill.), 36% red spruce (Picea rubens Sarg.), 14% white birch (Betula papyrifera Marsh.)	47.483	-67.25	360
Pristomerus sp.	EE-1385-86 P1		ASSPP654-08	Atlantic Forestry Centre, Canadian Forest Service	Canada	New Brunswick	Yes	1	HQ107718	2	290	HQ025747	1	708					2		EE-1385-86 P1	Arthropoda	Insecta	Hymenoptera	Ichneumonidae	Cremastinae	Pristomerus	Pristomerus sp.	Eldon S. Eveleigh	eeveleig@nrcan.gc.ca	F	S	A	Choristoneura fumiferana				E.Eveleigh, P. McCarthy, S. Pollock	18-Mar-1986		Canada	New Brunswick	Sunbury	Acadia Research Forest	Site composition: 98% balsam fir (Abies balsamea (L.) Mill.), 1% red spruce (Picea rubens Sarg.), 1% red maple (Acer rubrum L.)	45.999	-66.263	58
Pristomerus baumhoferi	EE-P220-89 P2		ASSPP656-08	Atlantic Forestry Centre, Canadian Forest Service	Canada	New Brunswick	Yes	1	HQ107716	2	290	HQ025746	1	618					2		EE-P220-89 P2	Arthropoda	Insecta	Hymenoptera	Ichneumonidae	Cremastinae	Pristomerus	Pristomerus baumhoferi	Eldon S. Eveleigh	eeveleig@nrcan.gc.ca	F	S	A	Choristoneura fumiferana				E.Eveleigh, P. McCarthy, S. Pollock	07-Jun-1989		Canada	New Brunswick				46	-66.4	112
Pristomerus baumhoferi	EE-P554-89 P2		ASSPP657-08	Atlantic Forestry Centre, Canadian Forest Service	Canada	New Brunswick	Yes	1	HQ107717	2	293								2		EE-P554-89 P2	Arthropoda	Insecta	Hymenoptera	Ichneumonidae	Cremastinae	Pristomerus	Pristomerus baumhoferi	Eldon S. Eveleigh	eeveleig@nrcan.gc.ca	M	S	A	Choristoneura fumiferana				E.Eveleigh, P. McCarthy, S. Pollock	14-Jun-1989		Canada	New Brunswick				46	-66.4	112
Lissonota acrobasidis	EE-3041-91R P3		ASSPP658-08	Atlantic Forestry Centre, Canadian Forest Service	Canada	New Brunswick	Yes	2	HQ107417	2	489								2		EE-3041-91R P3	Arthropoda	Insecta	Hymenoptera	Ichneumonidae	Banchinae	Lissonota	Lissonota acrobasidis	H. E. Bisdee		M	S	A	Choristoneura fumiferana				E.Eveleigh, P. McCarthy, S. Pollock	30-Mar-1991		Canada	New Brunswick	Restigouche	St-Quentin	Site composition: 50% balsam fir (Abies balsamea (L.) Mill.), 36% red spruce (Picea rubens Sarg.), 14% white birch (Betula papyrifera Marsh.)	47.483	-67.25	360
Lissonota acrobasidis	EE-27-90 P3		ASSPP659-08	Atlantic Forestry Centre, Canadian Forest Service	Canada	New Brunswick	Yes	2	HQ107418	2	387	HQ025582	1	784							EE-27-90 P3	Arthropoda	Insecta	Hymenoptera	Ichneumonidae	Banchinae	Lissonota	Lissonota acrobasidis	Eldon S. Eveleigh	eeveleig@nrcan.gc.ca	M	S	A	Coleotechnites piceaella				E.Eveleigh, P. McCarthy, S. Pollock	24-Mar-1990		Canada	New Brunswick	Restigouche	St-Quentin	Site composition: 50% balsam fir (Abies balsamea (L.) Mill.), 36% red spruce (Picea rubens Sarg.), 14% white birch (Betula papyrifera Marsh.)	47.483	-67.25	360
Lissonota acrobasidis	EE-392-93 P3		ASSPP660-08	Atlantic Forestry Centre, Canadian Forest Service	Canada	New Brunswick	Yes	2	HQ107419	2	605	HQ025583	1	781					2		EE-392-93 P3	Arthropoda	Insecta	Hymenoptera	Ichneumonidae	Banchinae	Lissonota	Lissonota acrobasidis	Eldon S. Eveleigh	eeveleig@nrcan.gc.ca	M	S	A	Coleotechnites piceaella				E.Eveleigh, P. McCarthy, S. Pollock	07-Jun-1993		Canada	New Brunswick	Restigouche	St-Quentin	Site composition: 50% balsam fir (Abies balsamea (L.) Mill.), 36% red spruce (Picea rubens Sarg.), 14% white birch (Betula papyrifera Marsh.)	47.483	-67.25	360
Lissonota sexcincta recurvariae	EE-1388-90R P3		ASSPP661-08	Atlantic Forestry Centre, Canadian Forest Service	Canada	New Brunswick	Yes	2	HQ107420	2	613								2		EE-1388-90R P3	Arthropoda	Insecta	Hymenoptera	Ichneumonidae	Banchinae	Lissonota	Lissonota sexcincta recurvariae	H. E. Bisdee		F	S	A	Coleotechnites piceaella				E.Eveleigh, P. McCarthy, S. Pollock	30-Mar-1990		Canada	New Brunswick	Restigouche	St-Quentin	Site composition: 50% balsam fir (Abies balsamea (L.) Mill.), 36% red spruce (Picea rubens Sarg.), 14% white birch (Betula papyrifera Marsh.)	47.483	-67.25	360
Lissonota sexcincta recurvariae	EE-2170-90R P3		ASSPP662-08	Atlantic Forestry Centre, Canadian Forest Service	Canada	New Brunswick	Yes	2	HQ107421	2	368										EE-2170-90R P3	Arthropoda	Insecta	Hymenoptera	Ichneumonidae	Banchinae	Lissonota	Lissonota sexcincta recurvariae	H. E. Bisdee		F	S	A	Coleotechnites piceaella				E.Eveleigh, P. McCarthy, S. Pollock	24-May-1990		Canada	New Brunswick	Restigouche	St-Quentin	Site composition: 50% balsam fir (Abies balsamea (L.) Mill.), 36% red spruce (Picea rubens Sarg.), 14% white birch (Betula papyrifera Marsh.)	47.483	-67.25	360
Lissonota sexcincta recurvariae	EE-7488-86 P1		ASSPP663-08	Atlantic Forestry Centre, Canadian Forest Service	Canada	New Brunswick	Yes	2	HQ107422	2	605	HQ025584	1	781					2		EE-7488-86 P1	Arthropoda	Insecta	Hymenoptera	Ichneumonidae	Banchinae	Lissonota	Lissonota sexcincta recurvariae	Eldon S. Eveleigh	eeveleig@nrcan.gc.ca	F	S	A	Coleotechnites piceaella				E.Eveleigh, P. McCarthy, S. Pollock	12-Jun-1986		Canada	New Brunswick	Sunbury	Acadia Research Forest	Site composition: 98% balsam fir (Abies balsamea (L.) Mill.), 1% red spruce (Picea rubens Sarg.), 1% red maple (Acer rubrum L.)	45.999	-66.263	58
Lissonota sexcincta recurvariae	EE-4730-87 P1		ASSPP664-08	Atlantic Forestry Centre, Canadian Forest Service	Canada	New Brunswick	Yes	2	HQ107423	2	612	HQ025585	1	781					2		EE-4730-87 P1	Arthropoda	Insecta	Hymenoptera	Ichneumonidae	Banchinae	Lissonota	Lissonota sexcincta recurvariae	Eldon S. Eveleigh	eeveleig@nrcan.gc.ca	F	S	A	Coleotechnites piceaella				E.Eveleigh, P. McCarthy, S. Pollock	02-Jun-1987		Canada	New Brunswick	Sunbury	Acadia Research Forest	Site composition: 98% balsam fir (Abies balsamea (L.) Mill.), 1% red spruce (Picea rubens Sarg.), 1% red maple (Acer rubrum L.)	45.999	-66.263	58
Lissonota sexcincta recurvariae	EE-6434-88 P2		ASSPP666-08	Atlantic Forestry Centre, Canadian Forest Service	Canada	New Brunswick	Yes	2	HQ107424	2	611	HQ025586	1	546					2		EE-6434-88 P2	Arthropoda	Insecta	Hymenoptera	Ichneumonidae	Banchinae	Lissonota	Lissonota sexcincta recurvariae	Eldon S. Eveleigh	eeveleig@nrcan.gc.ca	F	S	A	Coleotechnites piceaella				E.Eveleigh, P. McCarthy, S. Pollock	11-Jul-1988		Canada	New Brunswick				46	-66.4	112
Lissonota sexcincta recurvariae	EE-2670-90 P3		ASSPP667-08	Atlantic Forestry Centre, Canadian Forest Service	Canada	New Brunswick	Yes	2	HQ107425	2	618		1						2		EE-2670-90 P3	Arthropoda	Insecta	Hymenoptera	Ichneumonidae	Banchinae	Lissonota	Lissonota sexcincta recurvariae	Eldon S. Eveleigh	eeveleig@nrcan.gc.ca	F	S	A	Coleotechnites piceaella				E.Eveleigh, P. McCarthy, S. Pollock	07-Jun-1990		Canada	New Brunswick	Restigouche	St-Quentin	Site composition: 50% balsam fir (Abies balsamea (L.) Mill.), 36% red spruce (Picea rubens Sarg.), 14% white birch (Betula papyrifera Marsh.)	47.483	-67.25	360
Lissonota sexcincta recurvariae	EE-407-93 P3		ASSPP668-08	Atlantic Forestry Centre, Canadian Forest Service	Canada	New Brunswick	Yes	2	HQ107426	2	607	HQ025587	1	781							EE-407-93 P3	Arthropoda	Insecta	Hymenoptera	Ichneumonidae	Banchinae	Lissonota	Lissonota sexcincta recurvariae	Eldon S. Eveleigh	eeveleig@nrcan.gc.ca	F	S	A	Coleotechnites piceaella				E.Eveleigh, P. McCarthy, S. Pollock	14-Jun-1993		Canada	New Brunswick	Restigouche	St-Quentin	Site composition: 50% balsam fir (Abies balsamea (L.) Mill.), 36% red spruce (Picea rubens Sarg.), 14% white birch (Betula papyrifera Marsh.)	47.483	-67.25	360
Glypta fumiferanae	EE-P408-89 MP		ASSPP669-08	Atlantic Forestry Centre, Canadian Forest Service	Canada	New Brunswick	Yes	1	HQ107295	2	605	HQ025539	1	794							EE-P408-89 MP	Arthropoda	Insecta	Hymenoptera	Ichneumonidae		Glypta	Glypta fumiferanae	Eldon S. Eveleigh	eeveleig@nrcan.gc.ca	F	S	A	Acleris variana				E.Eveleigh, P. McCarthy, S. Pollock	14-Jun-1989		Canada	New Brunswick				46	-66.4	112
Glypta fumiferanae	EE-P642-89 MP		ASSPP671-08	Atlantic Forestry Centre, Canadian Forest Service	Canada	New Brunswick	Yes	1	HQ107296	2	607										EE-P642-89 MP	Arthropoda	Insecta	Hymenoptera	Ichneumonidae		Glypta	Glypta fumiferanae	Eldon S. Eveleigh	eeveleig@nrcan.gc.ca	F	S	A	Acleris variana				E.Eveleigh, P. McCarthy, S. Pollock	28-Jun-1989		Canada	New Brunswick				46	-66.4	112
Glypta fumiferanae	EE-932-93 MP		ASSPP672-08	Atlantic Forestry Centre, Canadian Forest Service	Canada	New Brunswick	Yes	1	HQ107297	2	603	HQ025540	1	794							EE-932-93 MP	Arthropoda	Insecta	Hymenoptera	Ichneumonidae		Glypta	Glypta fumiferanae	Eldon S. Eveleigh	eeveleig@nrcan.gc.ca	M	S	A	Choristoneura fumiferana				E.Eveleigh, P. McCarthy, S. Pollock	09-Jun-1993		Canada	New Brunswick				46	-66.4	112
Glypta fumiferanae	EE-954-Pl-93 MP		ASSPP673-08	Atlantic Forestry Centre, Canadian Forest Service	Canada	New Brunswick	Yes	1	HQ107298	2	606	HQ025541	1	794					2		EE-954-Pl-93 MP	Arthropoda	Insecta	Hymenoptera	Ichneumonidae		Glypta	Glypta fumiferanae	Eldon S. Eveleigh	eeveleig@nrcan.gc.ca	M	S	A	Choristoneura fumiferana				E.Eveleigh, P. McCarthy, S. Pollock	09-Jun-1993		Canada	New Brunswick				46	-66.4	112
Glypta fumiferanae	EE-944-Pl-93 MP		ASSPP674-08	Atlantic Forestry Centre, Canadian Forest Service	Canada	New Brunswick	Yes	1	HQ107299	2	603	HQ025542	1	794					2		EE-944-Pl-93 MP	Arthropoda	Insecta	Hymenoptera	Ichneumonidae		Glypta	Glypta fumiferanae	Eldon S. Eveleigh	eeveleig@nrcan.gc.ca	M	S	A	Choristoneura fumiferana				E.Eveleigh, P. McCarthy, S. Pollock	09-Jun-1993		Canada	New Brunswick				46	-66.4	112
Glypta fumiferanae	EE-957-93 MP		ASSPP675-08	Atlantic Forestry Centre, Canadian Forest Service	Canada	New Brunswick	Yes	1	HQ107300	2	608	HQ025543	1	794				HQ152818	2	1630	EE-957-93 MP	Arthropoda	Insecta	Hymenoptera	Ichneumonidae		Glypta	Glypta fumiferanae	Eldon S. Eveleigh	eeveleig@nrcan.gc.ca	M	S	A	Choristoneura fumiferana				E.Eveleigh, P. McCarthy, S. Pollock	09-Jun-1993		Canada	New Brunswick				46	-66.4	112
Stictopisthus sp.	EE-188-95 MP		ASSPP676-08	Atlantic Forestry Centre, Canadian Forest Service	Canada	New Brunswick	Yes	1	HQ107836	2	606										EE-188-95 MP	Arthropoda	Insecta	Hymenoptera	Ichneumonidae	Mesochorinae	Stictopisthus	Stictopisthus sp.	Eldon S. Eveleigh	eeveleig@nrcan.gc.ca	M	S	A	Coleotechnites piceaella				E.Eveleigh, P. McCarthy, S. Pollock	20-Jun-1995		Canada	New Brunswick				46	-66.4	112
Tranosema tenuifemur	EE-111-90 MP		ASSPP678-08	Atlantic Forestry Centre, Canadian Forest Service	Canada	New Brunswick	Yes	1	HQ107924	2	614	HQ025791	1	791							EE-111-90 MP	Arthropoda	Insecta	Hymenoptera	Ichneumonidae		Tranosema	Tranosema tenuifemur	Eldon S. Eveleigh	eeveleig@nrcan.gc.ca	F	S	A	Choristoneura fumiferana				E.Eveleigh, P. McCarthy, S. Pollock	30-May-1990		Canada	New Brunswick				46	-66.4	112
Tranosema tenuifemur	EE-135-91 MP		ASSPP679-08	Atlantic Forestry Centre, Canadian Forest Service	Canada	New Brunswick	Yes	1	HQ107925	2	613	HQ025792	1	797							EE-135-91 MP	Arthropoda	Insecta	Hymenoptera	Ichneumonidae		Tranosema	Tranosema tenuifemur	Eldon S. Eveleigh	eeveleig@nrcan.gc.ca	M	S	A	Choristoneura fumiferana				E.Eveleigh, P. McCarthy, S. Pollock	29-May-1991		Canada	New Brunswick				46	-66.4	112
Tranosema tenuifemur	EE-3-93 MP		ASSPP680-08	Atlantic Forestry Centre, Canadian Forest Service	Canada	New Brunswick	Yes	1	HQ107926	2	613	HQ025793	1	797							EE-3-93 MP	Arthropoda	Insecta	Hymenoptera	Ichneumonidae		Tranosema	Tranosema tenuifemur	Eldon S. Eveleigh	eeveleig@nrcan.gc.ca	M	S	A	Choristoneura fumiferana				E.Eveleigh, P. McCarthy, S. Pollock	20-May-1993		Canada	New Brunswick				46	-66.4	112
Tranosema tenuifemur	EE-323-93 MP		ASSPP681-08	Atlantic Forestry Centre, Canadian Forest Service	Canada	New Brunswick	Yes	1	HQ107927	2	613	HQ025794	1	797							EE-323-93 MP	Arthropoda	Insecta	Hymenoptera	Ichneumonidae		Tranosema	Tranosema tenuifemur	Eldon S. Eveleigh	eeveleig@nrcan.gc.ca	M	S	A	Choristoneura fumiferana				E.Eveleigh, P. McCarthy, S. Pollock	20-May-1993		Canada	New Brunswick				46	-66.4	112
Tranosema tenuifemur	EE-301-93 MP		ASSPP682-08	Atlantic Forestry Centre, Canadian Forest Service	Canada	New Brunswick	Yes	1	HQ107928	2	386	HQ025795	1	797							EE-301-93 MP	Arthropoda	Insecta	Hymenoptera	Ichneumonidae		Tranosema	Tranosema tenuifemur	Eldon S. Eveleigh	eeveleig@nrcan.gc.ca	F	S	A	Choristoneura fumiferana				E.Eveleigh, P. McCarthy, S. Pollock	20-May-1993		Canada	New Brunswick				46	-66.4	112
Tranosema tenuifemur	EE-580-93 MP		ASSPP683-08	Atlantic Forestry Centre, Canadian Forest Service	Canada	New Brunswick	Yes	1	HQ107929	2	613										EE-580-93 MP	Arthropoda	Insecta	Hymenoptera	Ichneumonidae		Tranosema	Tranosema tenuifemur	Eldon S. Eveleigh	eeveleig@nrcan.gc.ca	M	S	A	Choristoneura fumiferana				E.Eveleigh, P. McCarthy, S. Pollock	27-May-1993		Canada	New Brunswick				46	-66.4	112
Tranosema tenuifemur	EE-660-93 MP		ASSPP684-08	Atlantic Forestry Centre, Canadian Forest Service	Canada	New Brunswick	Yes	1	HQ107930	2	604		1								EE-660-93 MP	Arthropoda	Insecta	Hymenoptera	Ichneumonidae		Tranosema	Tranosema tenuifemur	Eldon S. Eveleigh	eeveleig@nrcan.gc.ca	M	S	A	Choristoneura fumiferana				E.Eveleigh, P. McCarthy, S. Pollock	27-May-1993		Canada	New Brunswick				46	-66.4	112
Tranosema tenuifemur	EE-725-93 MP		ASSPP685-08	Atlantic Forestry Centre, Canadian Forest Service	Canada	New Brunswick	Yes	1	HQ107931	2	613	HQ025796	1	797							EE-725-93 MP	Arthropoda	Insecta	Hymenoptera	Ichneumonidae		Tranosema	Tranosema tenuifemur	Eldon S. Eveleigh	eeveleig@nrcan.gc.ca	M	S	A	Choristoneura fumiferana				E.Eveleigh, P. McCarthy, S. Pollock	03-Jun-1993		Canada	New Brunswick				46	-66.4	112
Tranosema tenuifemur	EE-822-93 MP		ASSPP686-08	Atlantic Forestry Centre, Canadian Forest Service	Canada	New Brunswick	Yes	1	HQ107932	2	619	HQ025797	1	797							EE-822-93 MP	Arthropoda	Insecta	Hymenoptera	Ichneumonidae		Tranosema	Tranosema tenuifemur	Eldon S. Eveleigh	eeveleig@nrcan.gc.ca	M	S	A	Choristoneura fumiferana				E.Eveleigh, P. McCarthy, S. Pollock	03-Jun-1993		Canada	New Brunswick				46	-66.4	112
Tranosema tenuifemur	EE-855-93 MP		ASSPP687-08	Atlantic Forestry Centre, Canadian Forest Service	Canada	New Brunswick	Yes	1	HQ107933	2	613										EE-855-93 MP	Arthropoda	Insecta	Hymenoptera	Ichneumonidae		Tranosema	Tranosema tenuifemur	Eldon S. Eveleigh	eeveleig@nrcan.gc.ca	M	S	A	Choristoneura fumiferana				E.Eveleigh, P. McCarthy, S. Pollock	03-Jun-1993		Canada	New Brunswick				46	-66.4	112
Trathala recurvariae	EE-310-94 MP		ASSPP688-08	Atlantic Forestry Centre, Canadian Forest Service	Canada	New Brunswick	Yes	1	HQ107941	2	286										EE-310-94 MP	Arthropoda	Insecta	Hymenoptera	Ichneumonidae	Cremastinae	Trathala	Trathala recurvariae	Eldon S. Eveleigh	eeveleig@nrcan.gc.ca	M	S	A	Acleris variana				E.Eveleigh, P. McCarthy, S. Pollock	28-Jun-1994		Canada	New Brunswick				46	-66.4	112
Trathala recurvariae	EE-236-95 MP		ASSPP689-08	Atlantic Forestry Centre, Canadian Forest Service	Canada	New Brunswick	Yes	1	HQ107942	2	297										EE-236-95 MP	Arthropoda	Insecta	Hymenoptera	Ichneumonidae	Cremastinae	Trathala	Trathala recurvariae	Eldon S. Eveleigh	eeveleig@nrcan.gc.ca	F	S	A	Coleotechnites piceaella				E.Eveleigh, P. McCarthy, S. Pollock	27-Jun-1995		Canada	New Brunswick				46	-66.4	112
Pristomerus sp.	EE-406-90 MP		ASSPP690-08	Atlantic Forestry Centre, Canadian Forest Service	Canada	New Brunswick	Yes	1		2		HQ025748	1	778							EE-406-90 MP	Arthropoda	Insecta	Hymenoptera	Ichneumonidae	Cremastinae	Pristomerus	Pristomerus sp.	Eldon S. Eveleigh	eeveleig@nrcan.gc.ca	F	S	A	Coleotechnites piceaella				E.Eveleigh, P. McCarthy, S. Pollock	27-Jun-1990		Canada	New Brunswick				46	-66.4	112
Campoplex sp.	EE-286-94 MP		ASSPP691-08	Atlantic Forestry Centre, Canadian Forest Service	Canada	New Brunswick	Yes	1	HQ106847	2	392										EE-286-94 MP	Arthropoda	Insecta	Hymenoptera	Ichneumonidae	Campopleginae	Campoplex	Campoplex sp.	Eldon S. Eveleigh	eeveleig@nrcan.gc.ca	F	S	A	Choristoneura fumiferana				E.Eveleigh, P. McCarthy, S. Pollock	21-Jun-1994		Canada	New Brunswick				46	-66.4	112
Campoplex sp.	EE-1062-93 MP		ASSPP692-08	Atlantic Forestry Centre, Canadian Forest Service	Canada	New Brunswick	Yes	1	HQ106848	2	393										EE-1062-93 MP	Arthropoda	Insecta	Hymenoptera	Ichneumonidae	Campopleginae	Campoplex	Campoplex sp.	Eldon S. Eveleigh	eeveleig@nrcan.gc.ca	M	S	A	Choristoneura fumiferana				E.Eveleigh, P. McCarthy, S. Pollock	17-Jun-1993		Canada	New Brunswick				46	-66.4	112
Coelichneumon sp.	EE-29-84R P2		ASSPP693-08	Atlantic Forestry Centre, Canadian Forest Service	Canada	New Brunswick	Yes	2	HQ106953	2	601		1								EE-29-84R P2	Arthropoda	Insecta	Hymenoptera	Ichneumonidae	Ichneumoninae	Coelichneumon	Coelichneumon sp.	Eldon S. Eveleigh	eeveleig@nrcan.gc.ca	M	S	A	Choristoneura fumiferana				E.Eveleigh, P. McCarthy, S. Pollock	10-Jul-1984		Canada	New Brunswick				46	-66.4	112
Exochus lictor decoratus	EE-6789-88R P2		ASSPP694-08	Atlantic Forestry Centre, Canadian Forest Service	Canada	New Brunswick	Yes	1	HQ107226	2	612	HQ025532	1	797							EE-6789-88R P2	Arthropoda	Insecta	Hymenoptera	Ichneumonidae	Metopiinae	Exochus	Exochus lictor decoratus	Eldon S. Eveleigh	eeveleig@nrcan.gc.ca	M	S	A	Coleotechnites piceaella				E.Eveleigh, P. McCarthy, S. Pollock	21-Jul-1988		Canada	New Brunswick				46	-66.4	112
Exochus lictor decoratus	EE-13234-86R P2		ASSPP695-08	Atlantic Forestry Centre, Canadian Forest Service	Canada	New Brunswick	Yes	1	HQ107227	2	593										EE-13234-86R P2	Arthropoda	Insecta	Hymenoptera	Ichneumonidae	Metopiinae	Exochus	Exochus lictor decoratus	Eldon S. Eveleigh	eeveleig@nrcan.gc.ca	M	S	A	Acleris variana				E.Eveleigh, P. McCarthy, S. Pollock	17-Jul-1986		Canada	New Brunswick				46	-66.4	112
Exochus lictor decoratus	EE-6851-88R P2		ASSPP696-08	Atlantic Forestry Centre, Canadian Forest Service	Canada	New Brunswick	Yes	1	HQ107228	2	611										EE-6851-88R P2	Arthropoda	Insecta	Hymenoptera	Ichneumonidae	Metopiinae	Exochus	Exochus lictor decoratus	Eldon S. Eveleigh	eeveleig@nrcan.gc.ca	M	S	A	Acleris variana				E.Eveleigh, P. McCarthy, S. Pollock	25-Jul-1988		Canada	New Brunswick				46	-66.4	112
Exochus lictor decoratus	EE-7726-87R P2		ASSPP697-08	Atlantic Forestry Centre, Canadian Forest Service	Canada	New Brunswick	Yes	1	HQ107229	2	612	HQ025533	1	791							EE-7726-87R P2	Arthropoda	Insecta	Hymenoptera	Ichneumonidae	Metopiinae	Exochus	Exochus lictor decoratus	Eldon S. Eveleigh	eeveleig@nrcan.gc.ca	M	S	A	Acleris variana				E.Eveleigh, P. McCarthy, S. Pollock	08-Jul-1987		Canada	New Brunswick				46	-66.4	112
Hyposoter sp.	EE-H258-91 P3		ASSPP698-08	Atlantic Forestry Centre, Canadian Forest Service	Canada	New Brunswick	Yes	1	HQ107377	2	626	HQ025560	1	796							EE-H258-91 P3	Arthropoda	Insecta	Hymenoptera	Ichneumonidae	Campopleginae	Hyposoter	Hyposoter sp.	Eldon S. Eveleigh	eeveleig@nrcan.gc.ca	U	S	A	unknown				E.Eveleigh, P. McCarthy, S. Pollock	04-Jul-1991		Canada	New Brunswick	Restigouche	St-Quentin	Site composition: 50% balsam fir (Abies balsamea (L.) Mill.), 36% red spruce (Picea rubens Sarg.), 14% white birch (Betula papyrifera Marsh.)	47.483	-67.25	360
Scambus decorus	EE-H489-84 P1		ASSPP699-08	Atlantic Forestry Centre, Canadian Forest Service	Canada	New Brunswick	Yes	1	HQ107763	2	610										EE-H489-84 P1	Arthropoda	Insecta	Hymenoptera	Ichneumonidae	Pimplinae	Scambus	Scambus decorus	Eldon S. Eveleigh	eeveleig@nrcan.gc.ca	M	S	A	Glypta fumiferanae				E.Eveleigh, P. McCarthy, S. Pollock	03-Jul-1984		Canada	New Brunswick	Sunbury	Acadia Research Forest	Site composition: 98% balsam fir (Abies balsamea (L.) Mill.), 1% red spruce (Picea rubens Sarg.), 1% red maple (Acer rubrum L.)	45.999	-66.263	58
Scambus sp.	EE-H190-88 P3		ASSPP700-08	Atlantic Forestry Centre, Canadian Forest Service	Canada	New Brunswick	Yes	1	HQ107773	2	295								2		EE-H190-88 P3	Arthropoda	Insecta	Hymenoptera	Ichneumonidae	Pimplinae	Scambus	Scambus sp.	Eldon S. Eveleigh	eeveleig@nrcan.gc.ca	M	S	A	Apanteles sp.				E.Eveleigh, P. McCarthy, S. Pollock	27-Jun-1988		Canada	New Brunswick	Restigouche	St-Quentin	Site composition: 50% balsam fir (Abies balsamea (L.) Mill.), 36% red spruce (Picea rubens Sarg.), 14% white birch (Betula papyrifera Marsh.)	47.483	-67.25	360
Scambus sp.	EE-H283-91 P3		ASSPP701-08	Atlantic Forestry Centre, Canadian Forest Service	Canada	New Brunswick	Yes	1	HQ107774	2	602								2		EE-H283-91 P3	Arthropoda	Insecta	Hymenoptera	Ichneumonidae	Pimplinae	Scambus	Scambus sp.	Eldon S. Eveleigh	eeveleig@nrcan.gc.ca	M	S	A	Apanteles fumiferanae				E.Eveleigh, P. McCarthy, S. Pollock	08-Jul-1991		Canada	New Brunswick	Restigouche	St-Quentin	Site composition: 50% balsam fir (Abies balsamea (L.) Mill.), 36% red spruce (Picea rubens Sarg.), 14% white birch (Betula papyrifera Marsh.)	47.483	-67.25	360
Gelis sp.	EE-H55-87 P1		ASSPP702-08	Atlantic Forestry Centre, Canadian Forest Service	Canada	New Brunswick	Yes	1	HQ107237	2	607										EE-H55-87 P1	Arthropoda	Insecta	Hymenoptera	Ichneumonidae	Cryptinae	Gelis	Gelis sp.	Eldon S. Eveleigh	eeveleig@nrcan.gc.ca	M	S	A	Glypta fumiferanae				E.Eveleigh, P. McCarthy, S. Pollock	23-Jun-1987		Canada	New Brunswick	Sunbury	Acadia Research Forest	Site composition: 98% balsam fir (Abies balsamea (L.) Mill.), 1% red spruce (Picea rubens Sarg.), 1% red maple (Acer rubrum L.)	45.999	-66.263	58
Gelis sp.	EE-H117-87 P1		ASSPP703-08	Atlantic Forestry Centre, Canadian Forest Service	Canada	New Brunswick	Yes	1	HQ107238	2	287								2		EE-H117-87 P1	Arthropoda	Insecta	Hymenoptera	Ichneumonidae	Cryptinae	Gelis	Gelis sp.	Eldon S. Eveleigh	eeveleig@nrcan.gc.ca	M	S	A	Apanteles sp.				E.Eveleigh, P. McCarthy, S. Pollock	29-Jun-1987		Canada	New Brunswick	Sunbury	Acadia Research Forest	Site composition: 98% balsam fir (Abies balsamea (L.) Mill.), 1% red spruce (Picea rubens Sarg.), 1% red maple (Acer rubrum L.)	45.999	-66.263	58
Gelis sp.	EE-H181-87 P1		ASSPP704-08	Atlantic Forestry Centre, Canadian Forest Service	Canada	New Brunswick	Yes	1	HQ107239	2	601										EE-H181-87 P1	Arthropoda	Insecta	Hymenoptera	Ichneumonidae	Cryptinae	Gelis	Gelis sp.	Eldon S. Eveleigh	eeveleig@nrcan.gc.ca	U	S	A	Glypta fumiferanae				E.Eveleigh, P. McCarthy, S. Pollock	03-Jul-1987		Canada	New Brunswick	Sunbury	Acadia Research Forest	Site composition: 98% balsam fir (Abies balsamea (L.) Mill.), 1% red spruce (Picea rubens Sarg.), 1% red maple (Acer rubrum L.)	45.999	-66.263	58
Gelis sp.	EE-H384-90 P3		ASSPP705-08	Atlantic Forestry Centre, Canadian Forest Service	Canada	New Brunswick	Yes	1	HQ107240	2	609								2		EE-H384-90 P3	Arthropoda	Insecta	Hymenoptera	Ichneumonidae	Cryptinae	Gelis	Gelis sp.	Eldon S. Eveleigh	eeveleig@nrcan.gc.ca	M	S	A	Apanteles fumiferanae				E.Eveleigh, P. McCarthy, S. Pollock	16-Jul-1990		Canada	New Brunswick	Restigouche	St-Quentin	Site composition: 50% balsam fir (Abies balsamea (L.) Mill.), 36% red spruce (Picea rubens Sarg.), 14% white birch (Betula papyrifera Marsh.)	47.483	-67.25	360
Gelis sp.	EE-H9-91 P3		ASSPP706-08	Atlantic Forestry Centre, Canadian Forest Service	Canada	New Brunswick	Yes	1	HQ107241	2	289								2		EE-H9-91 P3	Arthropoda	Insecta	Hymenoptera	Ichneumonidae	Cryptinae	Gelis	Gelis sp.	Eldon S. Eveleigh	eeveleig@nrcan.gc.ca	M	S	A	Apanteles sp.				E.Eveleigh, P. McCarthy, S. Pollock	20-Jun-1991		Canada	New Brunswick	Restigouche	St-Quentin	Site composition: 50% balsam fir (Abies balsamea (L.) Mill.), 36% red spruce (Picea rubens Sarg.), 14% white birch (Betula papyrifera Marsh.)	47.483	-67.25	360
Gelis sp.	EE-H413-91 P3		ASSPP709-08	Atlantic Forestry Centre, Canadian Forest Service	Canada	New Brunswick	Yes	1	HQ107244	2	602										EE-H413-91 P3	Arthropoda	Insecta	Hymenoptera	Ichneumonidae	Cryptinae	Gelis	Gelis sp.	Eldon S. Eveleigh	eeveleig@nrcan.gc.ca	F	S	A	Apanteles sp.				E.Eveleigh, P. McCarthy, S. Pollock	08-Jul-1991		Canada	New Brunswick	Restigouche	St-Quentin	Site composition: 50% balsam fir (Abies balsamea (L.) Mill.), 36% red spruce (Picea rubens Sarg.), 14% white birch (Betula papyrifera Marsh.)	47.483	-67.25	360
Gelis sp.	EE-H758-91 P3		ASSPP710-08	Atlantic Forestry Centre, Canadian Forest Service	Canada	New Brunswick	Yes	1	HQ107245	2	601	HQ025537	1	781							EE-H758-91 P3	Arthropoda	Insecta	Hymenoptera	Ichneumonidae	Cryptinae	Gelis	Gelis sp.	Eldon S. Eveleigh	eeveleig@nrcan.gc.ca	F	S	A	Apanteles sp.				E.Eveleigh, P. McCarthy, S. Pollock	15-Jul-1991		Canada	New Brunswick	Restigouche	St-Quentin	Site composition: 50% balsam fir (Abies balsamea (L.) Mill.), 36% red spruce (Picea rubens Sarg.), 14% white birch (Betula papyrifera Marsh.)	47.483	-67.25	360
Gelis sp.	EE-H859-91 P3		ASSPP711-08	Atlantic Forestry Centre, Canadian Forest Service	Canada	New Brunswick	Yes	1	HQ107246	2	609	HQ025538	1	611							EE-H859-91 P3	Arthropoda	Insecta	Hymenoptera	Ichneumonidae	Cryptinae	Gelis	Gelis sp.	Eldon S. Eveleigh	eeveleig@nrcan.gc.ca	F	S	A	Glypta sp.				E.Eveleigh, P. McCarthy, S. Pollock	18-Jul-1991		Canada	New Brunswick	Restigouche	St-Quentin	Site composition: 50% balsam fir (Abies balsamea (L.) Mill.), 36% red spruce (Picea rubens Sarg.), 14% white birch (Betula papyrifera Marsh.)	47.483	-67.25	360
Gelis sp.	EE-H157-87 P1		ASSPP713-08	Atlantic Forestry Centre, Canadian Forest Service	Canada	New Brunswick	Yes	1	HQ107247	2	295								2		EE-H157-87 P1	Arthropoda	Insecta	Hymenoptera	Ichneumonidae	Cryptinae	Gelis	Gelis sp.	Eldon S. Eveleigh	eeveleig@nrcan.gc.ca	F	S	A	Apanteles sp.				E.Eveleigh, P. McCarthy, S. Pollock	30-Jun-1987		Canada	New Brunswick	Sunbury	Acadia Research Forest	Site composition: 98% balsam fir (Abies balsamea (L.) Mill.), 1% red spruce (Picea rubens Sarg.), 1% red maple (Acer rubrum L.)	45.999	-66.263	58
Charmon sp.	EE-732-93R P3		ASSPP714-08	Atlantic Forestry Centre, Canadian Forest Service	Canada	New Brunswick	Yes	2	HQ106882	2	601	HQ025367	1	783							EE-732-93R P3	Arthropoda	Insecta	Hymenoptera	Braconidae	Charmontinae	Charmon	Charmon sp.	Eldon S. Eveleigh	eeveleig@nrcan.gc.ca	F	S	A	Epinota radicana				E.Eveleigh, P. McCarthy, S. Pollock	05-Jul-1993		Canada	New Brunswick	Restigouche	St-Quentin	Site composition: 50% balsam fir (Abies balsamea (L.) Mill.), 36% red spruce (Picea rubens Sarg.), 14% white birch (Betula papyrifera Marsh.)	47.483	-67.25	360
Meteorus sp.	EE-5706-88R P2		ASSPP715-08	Atlantic Forestry Centre, Canadian Forest Service	Canada	New Brunswick	Yes	1	HQ107575	2	292										EE-5706-88R P2	Arthropoda	Insecta	Hymenoptera	Braconidae	Meteorinae	Meteorus	Meteorus sp.	Eldon S. Eveleigh	eeveleig@nrcan.gc.ca	F	S	A	Coleotechnites piceaella				E.Eveleigh, P. McCarthy, S. Pollock	27-Jun-1988		Canada	New Brunswick				46	-66.4	112
Macrocentrus sp.	EE-992-89R P2		ASSPP716-08	Atlantic Forestry Centre, Canadian Forest Service	Canada	New Brunswick	Yes	2	HQ107430	2	606	HQ025588	1	789					2		EE-992-89R P2	Arthropoda	Insecta	Hymenoptera	Braconidae	Macrocentrinae	Macrocentrus	Macrocentrus sp.	M. J. Sharkey	msharkey@uky.edu	F	S	A	Choristoneura fumiferana				E.Eveleigh, P. McCarthy, S. Pollock	07-May-1989		Canada	New Brunswick				46	-66.4	112
Macrocentrus sp.	EE-1853-89R P2		ASSPP717-08	Atlantic Forestry Centre, Canadian Forest Service	Canada	New Brunswick	Yes	2	HQ107431	2	601	HQ025589	1	789					2		EE-1853-89R P2	Arthropoda	Insecta	Hymenoptera	Braconidae	Macrocentrinae	Macrocentrus	Macrocentrus sp.	M. J. Sharkey	msharkey@uky.edu	F	S	A	Choristoneura rosaceana				E.Eveleigh, P. McCarthy, S. Pollock	09-May-1989		Canada	New Brunswick				46	-66.4	112
Macrocentrus sp.	EE-1898-89R P2		ASSPP718-08	Atlantic Forestry Centre, Canadian Forest Service	Canada	New Brunswick	Yes	2	HQ107432	2	601								2		EE-1898-89R P2	Arthropoda	Insecta	Hymenoptera	Braconidae	Macrocentrinae	Macrocentrus	Macrocentrus sp.	M. J. Sharkey	msharkey@uky.edu	F	S	A	Choristoneura rosaceana				E.Eveleigh, P. McCarthy, S. Pollock	09-May-1989		Canada	New Brunswick				46	-66.4	112
Microgaster sp.	EE-319-88 MP		ASSPP719-08	Atlantic Forestry Centre, Canadian Forest Service	Canada	New Brunswick	Yes	1	HQ107616	2	599	HQ025656	1	797					2		EE-319-88 MP	Arthropoda	Insecta	Hymenoptera	Braconidae	Microgastrinae	Microgaster	Microgaster sp.	M. J. Sharkey	msharkey@uky.edu	M	S	A	Choristoneura fumiferana				E.Eveleigh, P. McCarthy, S. Pollock	06-Jun-1988		Canada	New Brunswick				46	-66.4	112
Microgaster sp.	EE-993-Pl-93 P2		ASSPP720-08	Atlantic Forestry Centre, Canadian Forest Service	Canada	New Brunswick	Yes	1	HQ107617	2	604	HQ025657	1	797					2		EE-993-Pl-93 P2	Arthropoda	Insecta	Hymenoptera	Braconidae	Microgastrinae	Microgaster	Microgaster sp.	Eldon S. Eveleigh	eeveleig@nrcan.gc.ca	M	S	A	Choristoneura fumiferana				E.Eveleigh, P. McCarthy, S. Pollock	09-Jun-1993		Canada	New Brunswick				46	-66.4	112
Orgilus sp. 1-MJS	EE-12-89R P2		ASSPP721-08	Atlantic Forestry Centre, Canadian Forest Service	Canada	New Brunswick	Yes	1	HQ107664	2	590								2		EE-12-89R P2	Arthropoda	Insecta	Hymenoptera	Braconidae	Orgilinae	Orgilus	Orgilus sp. 1-MJS	M. J. Sharkey	msharkey@uky.edu	F	S	A	Coleotechnites piceaella				E.Eveleigh, P. McCarthy, S. Pollock	21-Mar-1989		Canada	New Brunswick				46	-66.4	112
Orgilus sp. 2-MJS	EE-28-88R P2		ASSPP722-08	Atlantic Forestry Centre, Canadian Forest Service	Canada	New Brunswick	Yes	2	HQ107665	2	601										EE-28-88R P2	Arthropoda	Insecta	Hymenoptera	Braconidae	Orgilinae	Orgilus	Orgilus sp. 2-MJS	M. J. Sharkey	msharkey@uky.edu	U	S	A	Coleotechnites piceaella				E.Eveleigh, P. McCarthy, S. Pollock	27-Mar-1988		Canada	New Brunswick				46	-66.4	112
Bassus binominatus	EE-335-93 P3		ASSPP723-08	Atlantic Forestry Centre, Canadian Forest Service	Canada	New Brunswick	Yes	1		2		HQ025324	1	757							EE-335-93 P3	Arthropoda	Insecta	Hymenoptera	Braconidae		Bassus	Bassus binominatus	Eldon S. Eveleigh	eeveleig@nrcan.gc.ca	M	S	A	Coleotechnites piceaella				E.Eveleigh, P. McCarthy, S. Pollock	31-May-1993		Canada	New Brunswick	Restigouche	St-Quentin	Site composition: 50% balsam fir (Abies balsamea (L.) Mill.), 36% red spruce (Picea rubens Sarg.), 14% white birch (Betula papyrifera Marsh.)	47.483	-67.25	360
Chelonus sp.	EE-381-93 P3		ASSPP724-08	Atlantic Forestry Centre, Canadian Forest Service	Canada	New Brunswick	Yes	1	HQ106902	2	606										EE-381-93 P3	Arthropoda	Insecta	Hymenoptera	Braconidae	Cheloninae	Chelonus	Chelonus sp.	Eldon S. Eveleigh	eeveleig@nrcan.gc.ca	M	S	A	Coleotechnites piceaella				E.Eveleigh, P. McCarthy, S. Pollock	07-Jun-1993		Canada	New Brunswick	Restigouche	St-Quentin	Site composition: 50% balsam fir (Abies balsamea (L.) Mill.), 36% red spruce (Picea rubens Sarg.), 14% white birch (Betula papyrifera Marsh.)	47.483	-67.25	360
Orgilus sp.	EE-197-93 P3		ASSPP725-08	Atlantic Forestry Centre, Canadian Forest Service	Canada	New Brunswick	Yes	1	HQ107658	2	610	HQ025697	1	793							EE-197-93 P3	Arthropoda	Insecta	Hymenoptera	Braconidae	Orgilinae	Orgilus	Orgilus sp.	Eldon S. Eveleigh	eeveleig@nrcan.gc.ca	M	S	A	Acleris variana				E.Eveleigh, P. McCarthy, S. Pollock	08-May-1993		Canada	New Brunswick	Restigouche	St-Quentin	Site composition: 50% balsam fir (Abies balsamea (L.) Mill.), 36% red spruce (Picea rubens Sarg.), 14% white birch (Betula papyrifera Marsh.)	47.483	-67.25	360
Orgilus sp.	EE-318-93 P3		ASSPP726-08	Atlantic Forestry Centre, Canadian Forest Service	Canada	New Brunswick	Yes	1	HQ107659	2	612	HQ025698	1	792							EE-318-93 P3	Arthropoda	Insecta	Hymenoptera	Braconidae	Orgilinae	Orgilus	Orgilus sp.	Eldon S. Eveleigh	eeveleig@nrcan.gc.ca	F	S	A	Coleotechnites piceaella				E.Eveleigh, P. McCarthy, S. Pollock	31-May-1993		Canada	New Brunswick	Restigouche	St-Quentin	Site composition: 50% balsam fir (Abies balsamea (L.) Mill.), 36% red spruce (Picea rubens Sarg.), 14% white birch (Betula papyrifera Marsh.)	47.483	-67.25	360
Orgilus sp.	EE-404-93 P3		ASSPP727-08	Atlantic Forestry Centre, Canadian Forest Service	Canada	New Brunswick	Yes	1	HQ107660	2	596										EE-404-93 P3	Arthropoda	Insecta	Hymenoptera	Braconidae	Orgilinae	Orgilus	Orgilus sp.	Eldon S. Eveleigh	eeveleig@nrcan.gc.ca	F	S	A	Coleotechnites piceaella				E.Eveleigh, P. McCarthy, S. Pollock	31-May-1993		Canada	New Brunswick	Restigouche	St-Quentin	Site composition: 50% balsam fir (Abies balsamea (L.) Mill.), 36% red spruce (Picea rubens Sarg.), 14% white birch (Betula papyrifera Marsh.)	47.483	-67.25	360
Orgilus sp.	EE-513-93 P3		ASSPP728-08	Atlantic Forestry Centre, Canadian Forest Service	Canada	New Brunswick	Yes	1	HQ107661	2	612	HQ025699	1	791							EE-513-93 P3	Arthropoda	Insecta	Hymenoptera	Braconidae	Orgilinae	Orgilus	Orgilus sp.	Eldon S. Eveleigh	eeveleig@nrcan.gc.ca	F	S	A	Coleotechnites piceaella				E.Eveleigh, P. McCarthy, S. Pollock	21-Jun-1993		Canada	New Brunswick	Restigouche	St-Quentin	Site composition: 50% balsam fir (Abies balsamea (L.) Mill.), 36% red spruce (Picea rubens Sarg.), 14% white birch (Betula papyrifera Marsh.)	47.483	-67.25	360
Orgilus sp.	EE-633-93 P3		ASSPP729-08	Atlantic Forestry Centre, Canadian Forest Service	Canada	New Brunswick	Yes	1	HQ107662	2	613	HQ025700	1	794							EE-633-93 P3	Arthropoda	Insecta	Hymenoptera	Braconidae	Orgilinae	Orgilus	Orgilus sp.	Eldon S. Eveleigh	eeveleig@nrcan.gc.ca	F	S	A	Coleotechnites piceaella				E.Eveleigh, P. McCarthy, S. Pollock	28-Jun-1993		Canada	New Brunswick	Restigouche	St-Quentin	Site composition: 50% balsam fir (Abies balsamea (L.) Mill.), 36% red spruce (Picea rubens Sarg.), 14% white birch (Betula papyrifera Marsh.)	47.483	-67.25	360
Mesopolobus verditer	EE-13486-86 P2		ASSPP730-08	Atlantic Forestry Centre, Canadian Forest Service	Canada	New Brunswick	Yes	1	HQ107474	2	606										EE-13486-86 P2	Arthropoda	Insecta	Hymenoptera	Chalcididae	Pteromalinae	Mesopolobus	Mesopolobus verditer	Eldon S. Eveleigh	eeveleig@nrcan.gc.ca	F	S	A	Choristoneura fumiferana				E.Eveleigh, P. McCarthy, S. Pollock	22-Jul-1986		Canada	New Brunswick				46	-66.4	112
Mesopolobus tortricis	EE-13492-86 P2		ASSPP731-08	Atlantic Forestry Centre, Canadian Forest Service	Canada	New Brunswick	Yes	1	HQ107446	2	613	HQ025596	1	800							EE-13492-86 P2	Arthropoda	Insecta	Hymenoptera	Chalcididae	Pteromalinae	Mesopolobus	Mesopolobus tortricis	Eldon S. Eveleigh	eeveleig@nrcan.gc.ca	M	S	A	Choristoneura fumiferana				E.Eveleigh, P. McCarthy, S. Pollock	22-Jul-1986		Canada	New Brunswick				46	-66.4	112
Smidtia fumiferanae	EE-17-83 P1		ASSPP732-08	Atlantic Forestry Centre, Canadian Forest Service	Canada	New Brunswick	Yes	2	HQ107800	2	612	HQ025758	1	803							EE-17-83 P1	Arthropoda	Insecta	Diptera	Tachinidae	Exoristinae	Smidtia	Smidtia fumiferanae	Eldon S. Eveleigh	eeveleig@nrcan.gc.ca	U	S	A	Choristoneura fumiferana				E.Eveleigh, P. McCarthy, S. Pollock	21-Jun-1983		Canada	New Brunswick	Sunbury	Acadia Research Forest	Site composition: 98% balsam fir (Abies balsamea (L.) Mill.), 1% red spruce (Picea rubens Sarg.), 1% red maple (Acer rubrum L.)	45.999	-66.263	58
Smidtia fumiferanae	EE-16-84 P1		ASSPP733-08	Atlantic Forestry Centre, Canadian Forest Service	Canada	New Brunswick	Yes	2	HQ107801	2	612	HQ025759	1	803							EE-16-84 P1	Arthropoda	Insecta	Diptera	Tachinidae	Exoristinae	Smidtia	Smidtia fumiferanae	Eldon S. Eveleigh	eeveleig@nrcan.gc.ca	U	S	A	Choristoneura fumiferana				E.Eveleigh, P. McCarthy, S. Pollock	21-Jun-1984		Canada	New Brunswick	Sunbury	Acadia Research Forest	Site composition: 98% balsam fir (Abies balsamea (L.) Mill.), 1% red spruce (Picea rubens Sarg.), 1% red maple (Acer rubrum L.)	45.999	-66.263	58
Smidtia fumiferanae	EE-6-84 P1		ASSPP734-08	Atlantic Forestry Centre, Canadian Forest Service	Canada	New Brunswick	Yes	2	HQ107802	2	608										EE-6-84 P1	Arthropoda	Insecta	Diptera	Tachinidae	Exoristinae	Smidtia	Smidtia fumiferanae	Eldon S. Eveleigh	eeveleig@nrcan.gc.ca	U	S	A	Choristoneura fumiferana				E.Eveleigh, P. McCarthy, S. Pollock	26-Jun-1984		Canada	New Brunswick	Sunbury	Acadia Research Forest	Site composition: 98% balsam fir (Abies balsamea (L.) Mill.), 1% red spruce (Picea rubens Sarg.), 1% red maple (Acer rubrum L.)	45.999	-66.263	58
Smidtia fumiferanae	EE-14-83 P1		ASSPP735-08	Atlantic Forestry Centre, Canadian Forest Service	Canada	New Brunswick	Yes	2	HQ107803	2	601										EE-14-83 P1	Arthropoda	Insecta	Diptera	Tachinidae	Exoristinae	Smidtia	Smidtia fumiferanae	Eldon S. Eveleigh	eeveleig@nrcan.gc.ca	U	S	A	Choristoneura fumiferana				E.Eveleigh, P. McCarthy, S. Pollock	23-Jun-1983		Canada	New Brunswick	Sunbury	Acadia Research Forest	Site composition: 98% balsam fir (Abies balsamea (L.) Mill.), 1% red spruce (Picea rubens Sarg.), 1% red maple (Acer rubrum L.)	45.999	-66.263	58
Smidtia fumiferanae	EE-15-83 P1		ASSPP736-08	Atlantic Forestry Centre, Canadian Forest Service	Canada	New Brunswick	Yes	2	HQ107804	2	609										EE-15-83 P1	Arthropoda	Insecta	Diptera	Tachinidae	Exoristinae	Smidtia	Smidtia fumiferanae	Eldon S. Eveleigh	eeveleig@nrcan.gc.ca	U	S	A	Choristoneura fumiferana				E.Eveleigh, P. McCarthy, S. Pollock	24-Jun-1983		Canada	New Brunswick	Sunbury	Acadia Research Forest	Site composition: 98% balsam fir (Abies balsamea (L.) Mill.), 1% red spruce (Picea rubens Sarg.), 1% red maple (Acer rubrum L.)	45.999	-66.263	58
Smidtia fumiferanae	EE-12-83 P1		ASSPP737-08	Atlantic Forestry Centre, Canadian Forest Service	Canada	New Brunswick	Yes	2	HQ107805	2	605										EE-12-83 P1	Arthropoda	Insecta	Diptera	Tachinidae	Exoristinae	Smidtia	Smidtia fumiferanae	Eldon S. Eveleigh	eeveleig@nrcan.gc.ca	U	S	A	Choristoneura fumiferana				E.Eveleigh, P. McCarthy, S. Pollock	21-Jun-1983		Canada	New Brunswick	Sunbury	Acadia Research Forest	Site composition: 98% balsam fir (Abies balsamea (L.) Mill.), 1% red spruce (Picea rubens Sarg.), 1% red maple (Acer rubrum L.)	45.999	-66.263	58
Smidtia fumiferanae	EE-11-83 P1		ASSPP738-08	Atlantic Forestry Centre, Canadian Forest Service	Canada	New Brunswick	Yes	2	HQ107806	2	390										EE-11-83 P1	Arthropoda	Insecta	Diptera	Tachinidae	Exoristinae	Smidtia	Smidtia fumiferanae	Eldon S. Eveleigh	eeveleig@nrcan.gc.ca	U	S	A	Choristoneura fumiferana				E.Eveleigh, P. McCarthy, S. Pollock	29-Jun-1983		Canada	New Brunswick	Sunbury	Acadia Research Forest	Site composition: 98% balsam fir (Abies balsamea (L.) Mill.), 1% red spruce (Picea rubens Sarg.), 1% red maple (Acer rubrum L.)	45.999	-66.263	58
Smidtia fumiferanae	EE-9-83 P1		ASSPP739-08	Atlantic Forestry Centre, Canadian Forest Service	Canada	New Brunswick	Yes	2	HQ107807	2	601										EE-9-83 P1	Arthropoda	Insecta	Diptera	Tachinidae	Exoristinae	Smidtia	Smidtia fumiferanae	Eldon S. Eveleigh	eeveleig@nrcan.gc.ca	U	S	A	Choristoneura fumiferana				E.Eveleigh, P. McCarthy, S. Pollock	22-Jun-1983		Canada	New Brunswick	Sunbury	Acadia Research Forest	Site composition: 98% balsam fir (Abies balsamea (L.) Mill.), 1% red spruce (Picea rubens Sarg.), 1% red maple (Acer rubrum L.)	45.999	-66.263	58
Smidtia fumiferanae	EE-13-83-P1		ASSPP740-08	Atlantic Forestry Centre, Canadian Forest Service	Canada	New Brunswick	Yes	2	HQ107808	4	657										EE-13-83-P1	Arthropoda	Insecta	Diptera	Tachinidae	Exoristinae	Smidtia	Smidtia fumiferanae	Eldon S. Eveleigh	eeveleig@nrcan.gc.ca	U	S	A	Choristoneura fumiferana				E.Eveleigh, P. McCarthy, S. Pollock	20-Jun-1983		Canada	New Brunswick	Sunbury	Acadia Research Forest	Site composition: 98% balsam fir (Abies balsamea (L.) Mill.), 1% red spruce (Picea rubens Sarg.), 1% red maple (Acer rubrum L.)	45.999	-66.263	58
Smidtia fumiferanae	EE-7-83 P1		ASSPP741-08	Atlantic Forestry Centre, Canadian Forest Service	Canada	New Brunswick	Yes	2	HQ107809	4	657										EE-7-83 P1	Arthropoda	Insecta	Diptera	Tachinidae	Exoristinae	Smidtia	Smidtia fumiferanae	Eldon S. Eveleigh	eeveleig@nrcan.gc.ca	U	S	A	Choristoneura fumiferana				E.Eveleigh, P. McCarthy, S. Pollock	21-Jun-1983		Canada	New Brunswick	Sunbury	Acadia Research Forest	Site composition: 98% balsam fir (Abies balsamea (L.) Mill.), 1% red spruce (Picea rubens Sarg.), 1% red maple (Acer rubrum L.)	45.999	-66.263	58
Lypha fumipennis	EE-5-83 P1		ASSPP742-08	Atlantic Forestry Centre, Canadian Forest Service	Canada	New Brunswick	Yes	1	HQ107427	4	657										EE-5-83 P1	Arthropoda	Insecta	Diptera	Tachinidae	Tachininae	Lypha	Lypha fumipennis	Eldon S. Eveleigh	eeveleig@nrcan.gc.ca	U	S	A	Choristoneura fumiferana				E.Eveleigh, P. McCarthy, S. Pollock	17-Jun-1983		Canada	New Brunswick	Sunbury	Acadia Research Forest	Site composition: 98% balsam fir (Abies balsamea (L.) Mill.), 1% red spruce (Picea rubens Sarg.), 1% red maple (Acer rubrum L.)	45.999	-66.263	58
Lypha fumipennis	EE-6-83 P1		ASSPP743-08	Atlantic Forestry Centre, Canadian Forest Service	Canada	New Brunswick	Yes	1	HQ107428	4	657										EE-6-83 P1	Arthropoda	Insecta	Diptera	Tachinidae	Tachininae	Lypha	Lypha fumipennis	Eldon S. Eveleigh	eeveleig@nrcan.gc.ca	U	S	A	Choristoneura fumiferana				E.Eveleigh, P. McCarthy, S. Pollock	14-Jun-1983		Canada	New Brunswick	Sunbury	Acadia Research Forest	Site composition: 98% balsam fir (Abies balsamea (L.) Mill.), 1% red spruce (Picea rubens Sarg.), 1% red maple (Acer rubrum L.)	45.999	-66.263	58
Lypha fumipennis	EE-3-83 P1		ASSPP744-08	Atlantic Forestry Centre, Canadian Forest Service	Canada	New Brunswick	Yes	1	HQ107429	4	657										EE-3-83 P1	Arthropoda	Insecta	Diptera	Tachinidae	Tachininae	Lypha	Lypha fumipennis	Eldon S. Eveleigh	eeveleig@nrcan.gc.ca	U	S	A	Choristoneura fumiferana				E.Eveleigh, P. McCarthy, S. Pollock	22-Jun-1983		Canada	New Brunswick	Sunbury	Acadia Research Forest	Site composition: 98% balsam fir (Abies balsamea (L.) Mill.), 1% red spruce (Picea rubens Sarg.), 1% red maple (Acer rubrum L.)	45.999	-66.263	58
Agria affinis	EE-5-84 P1		ASSPP745-08	Atlantic Forestry Centre, Canadian Forest Service	Canada	New Brunswick	Yes	1	HQ106500	4	657										EE-5-84 P1	Arthropoda	Insecta	Diptera	Tachinidae	Agriinae	Agria	Agria affinis	Eldon S. Eveleigh	eeveleig@nrcan.gc.ca	U	S	A	Choristoneura fumiferana				E.Eveleigh, P. McCarthy, S. Pollock	20-Jul-1984		Canada	New Brunswick	Sunbury	Acadia Research Forest	Site composition: 98% balsam fir (Abies balsamea (L.) Mill.), 1% red spruce (Picea rubens Sarg.), 1% red maple (Acer rubrum L.)	45.999	-66.263	58
Agria affinis	EE-2-84 P1		ASSPP746-08	Atlantic Forestry Centre, Canadian Forest Service	Canada	New Brunswick	Yes	1	HQ106501	4	657										EE-2-84 P1	Arthropoda	Insecta	Diptera	Tachinidae	Agriinae	Agria	Agria affinis	Eldon S. Eveleigh	eeveleig@nrcan.gc.ca	U	S	A	Choristoneura fumiferana				E.Eveleigh, P. McCarthy, S. Pollock	28-Jun-1984		Canada	New Brunswick	Sunbury	Acadia Research Forest	Site composition: 98% balsam fir (Abies balsamea (L.) Mill.), 1% red spruce (Picea rubens Sarg.), 1% red maple (Acer rubrum L.)	45.999	-66.263	58
Agria affinis	EE-18-83 P1		ASSPP747-08	Atlantic Forestry Centre, Canadian Forest Service	Canada	New Brunswick	Yes	1	HQ106502	4	657										EE-18-83 P1	Arthropoda	Insecta	Diptera	Tachinidae	Agriinae	Agria	Agria affinis	Eldon S. Eveleigh	eeveleig@nrcan.gc.ca	U	S	A	Choristoneura fumiferana				E.Eveleigh, P. McCarthy, S. Pollock	27-Jun-1983		Canada	New Brunswick	Sunbury	Acadia Research Forest	Site composition: 98% balsam fir (Abies balsamea (L.) Mill.), 1% red spruce (Picea rubens Sarg.), 1% red maple (Acer rubrum L.)	45.999	-66.263	58
Agria affinis	EE-8-83 P1		ASSPP748-08	Atlantic Forestry Centre, Canadian Forest Service	Canada	New Brunswick	Yes	1	HQ106503	4	657										EE-8-83 P1	Arthropoda	Insecta	Diptera	Tachinidae	Agriinae	Agria	Agria affinis	Eldon S. Eveleigh	eeveleig@nrcan.gc.ca	U	S	A	Choristoneura fumiferana				E.Eveleigh, P. McCarthy, S. Pollock	27-Jun-1983		Canada	New Brunswick	Sunbury	Acadia Research Forest	Site composition: 98% balsam fir (Abies balsamea (L.) Mill.), 1% red spruce (Picea rubens Sarg.), 1% red maple (Acer rubrum L.)	45.999	-66.263	58
Agria affinis	EE-1-84 P1		ASSPP749-08	Atlantic Forestry Centre, Canadian Forest Service	Canada	New Brunswick	Yes	1	HQ106504	4	657										EE-1-84 P1	Arthropoda	Insecta	Diptera	Tachinidae	Agriinae	Agria	Agria affinis	Eldon S. Eveleigh	eeveleig@nrcan.gc.ca	U	S	A	Choristoneura fumiferana				E.Eveleigh, P. McCarthy, S. Pollock	03-Jul-1984		Canada	New Brunswick	Sunbury	Acadia Research Forest	Site composition: 98% balsam fir (Abies balsamea (L.) Mill.), 1% red spruce (Picea rubens Sarg.), 1% red maple (Acer rubrum L.)	45.999	-66.263	58
Agria affinis	EE-3-84 P1		ASSPP750-08	Atlantic Forestry Centre, Canadian Forest Service	Canada	New Brunswick	Yes	1	HQ106505	4	654										EE-3-84 P1	Arthropoda	Insecta	Diptera	Tachinidae	Agriinae	Agria	Agria affinis	Eldon S. Eveleigh	eeveleig@nrcan.gc.ca	U	S	A	Choristoneura fumiferana				E.Eveleigh, P. McCarthy, S. Pollock	22-Jun-1984		Canada	New Brunswick	Sunbury	Acadia Research Forest	Site composition: 98% balsam fir (Abies balsamea (L.) Mill.), 1% red spruce (Picea rubens Sarg.), 1% red maple (Acer rubrum L.)	45.999	-66.263	58
Agria affinis	EE-4-84 P1		ASSPP751-08	Atlantic Forestry Centre, Canadian Forest Service	Canada	New Brunswick	Yes	1	HQ106506	4	657										EE-4-84 P1	Arthropoda	Insecta	Diptera	Tachinidae	Agriinae	Agria	Agria affinis	Eldon S. Eveleigh	eeveleig@nrcan.gc.ca	U	S	A	Choristoneura fumiferana				E.Eveleigh, P. McCarthy, S. Pollock	19-Jul-1984		Canada	New Brunswick	Sunbury	Acadia Research Forest	Site composition: 98% balsam fir (Abies balsamea (L.) Mill.), 1% red spruce (Picea rubens Sarg.), 1% red maple (Acer rubrum L.)	45.999	-66.263	58
[truncated: 772 more rows]
