# Supplementary material for: Barcoding a Quantified Food Web: Crypsis, Concepts, Ecology and Hypotheses
Source: PLoS One. 2011 Jul 6;6(7):e14424. doi: 10.1371/journal.pone.0014424 (PMC3130735; doi:10.1371/journal.pone.0014424)
Supplement: Table S2 — Those presumed to be polyphagous species that became specialists after barcoding. (XLS) [file pone.0014424.s003.xls]

## Sheet: SI Table 2
SI Table 2: Host-specific provisional species affirmed from species formerly considered to be generalists.					Species		Comments
Species	N barcoded		Absent from PI	TOTAL # Provisional Species	Number of Specialists	Number of Generalists
Campoplex sp.	6	All 3 speices are absent from P1. All are specialsits	3	3	3	0
Charmon extensor	32	One of two is absent from PI (only P2 and P3).	1	2	1	1	There are two 5% distinct groups that are host specific (Charmon extensorCFAV & Charmon extensorCP
Dirophanes hariolus	37	One of two is absent from PI (only P2 and P3). It is a specialist. The other is a generalist	1	2	1	1
Dolichogenidea renaulti	14	All are absent from P1.	3	3	3	0
Gelis sp.	62	4 of 7 provisional species are from absent from P1 (only P2 and P3)	4	7	0	7	Many singletons - many could be specialists on Apanteles/Dolichogenidea
Glypta fumiferanae	82	One of 4 is absent from P1.	1	4	4	0
Itoplectis conquisitor	29	2 of three provisional species are absent from P1. The species at P1 is a trophic and species generalist	2	3	1	2
Meteorus trachynotus	40	One of two is absent from P1.	1	2	1	1	But the specialist is a singleton
Microgaster sp.	3	Both of the provisional species are absent from P1.	2	2	2	0	But singleton and doubleton
Trathala recurvariae	9	Both provisional species occur in P1.	2	2	0	2
			20	30	16	14
			0.666667		0.533333	0.466667
