# Supplementary material for: Barcoding a Quantified Food Web: Crypsis, Concepts, Ecology and Hypotheses
Source: PLoS One. 2011 Jul 6;6(7):e14424. doi: 10.1371/journal.pone.0014424 (PMC3130735; doi:10.1371/journal.pone.0014424)
Supplement: Table S3 — CO1 MOTU groups and their degree of support from corroborative markers (28S-D2, ITS2). (XLS) [file pone.0014424.s004.xls]

## Sheet: Table SI 3
							CO1		28S			ITS2
	CO1 groups - ITS2 groups	Only comparing tested gropus	CO1 groups - 28S Groups	Only comparing tested gropus	Trophic Level	Morphological Species	CO1 groups of >2%	N	# 28S Groups		N	ITS2 Groups	N	ITS2 - CBC
	#VALUE!		1	0	1ry	Campoplex sp.	3	6	2	2	2 - only two groups tested	-	-	-
	#VALUE!		0	0	1ry	Charmon extensor	2	33	2	2	29	-	-	-
	#VALUE!		1	1	1ry	Chelonus sp.	3	20	2	>10	26	-	-	-
	0	0	0	0	1ry	Glypta fumiferanae	4	82	4	>10	21	4	14	1
	0	0	2	0	1ry	Itoplectis conquisitor	3	35	1		20 - only one group	3	5
	0	0	1	1	1ry	Dolichogenidea renaulti	3	14	2		14	3	6	0
			0	0	1ry	Dirophanes	2	54	2		40	-	-	-
	#VALUE!		0	0	1ry	Lissonota sp.	2	10	2		6	-	-	-
	#VALUE!		#VALUE!	0	1ry	Macrocentrus sp.	2	3	-		2 - from same group	-	2	-
0	#VALUE!		0	0	1ry	Mesopolobus tortricis	2	29	2		29	-	-	-
	#VALUE!		0	0	1ry	Microgaster canadensis	2	3	2		3	-	-	-
	0	0	0	0	1ry	Orgilus sp.	2	47	2		42	2	4	0
	0	0	0	0	1ry	Perilampus sp.	2	22	2		22	2	8	0
	#VALUE!		1	1	1ry	Pristomerus sp.	2	3	1		3	-	1	-
	1		1	1	1ry	Trathala recurvariae	2	12	1		6	1	2	-
	#VALUE!		#VALUE!		2ndry	Acrolyta sp.	2	4	-		-	-	-	-
	3	0	5	0	2ndry	Gelis sp.	7	62	2		2 - only 2 amped	4	6 - only 4 groups amped
	4	4	1	0	BOTH	Baryscapus coerulescens	5	104	4		22 - 2 most divergent groups supported	1	11
	-1	1	1	1	BOTH	Copidosoma deceptor	2	31	1		33	3	3	0
	0	0	#VALUE!	0	BOTH	Mesopolobus verditer	2	103	-		1	2	6	0
	0	0	2	0	BOTH	Scambus sp.	4	37	2		5 - only two groups sampled	4	5	1
	4	0	5	0	BOTH	Stictopisthus sp.	9	81	4		4-only 4 tested	5	10 - only 5 tested
	#VALUE!		#VALUE!		Con	Epinota radicana	2	18	-	-	-	-	1	-
														2
		5		5
							e
											Total CO1 groups	69
											Total CO1 groups supported by 28s	40
											Total CO1 groups tested - and lacking - 28S support	5
											Total CO1 groups tested for 28S support	45
											Total CO1 groups supported by ITS2	34
											Total CO1 groups tested - and lacking - ITS2 support	5
											Total CO1 groups tested for ITS2 support	39
											Proportion of tested CO1 groups supported by 28S	0.888889
											Proportion of CO1 groups tested with 28S	0.652174
											Proportion of tested CO1 groups supported by ITS2	0.871795
											Proportion of CO1 groups tested with ITS2	0.565217
											Proportion of ITS2 tested groups possessing CBC's	0.0512821
